# Supplementary material for: Necessity as a Function of Skewness
Source: Front Psychol. 2017 Dec 19;8:2192. doi: 10.3389/fpsyg.2017.02192 (PMC5742232; doi:10.3389/fpsyg.2017.02192)
Supplement: Supplementary file 1 [file Data_Sheet_1.ZIP]

Archive with 2 entries (2 files):
- NfS_Supp/dfres.txt
- NfS_Supp/NfS_Script.R
