# Supplementary material for: Necessity as a Function of Skewness
Source: Front Psychol. 2017 Dec 19;8:2192. doi: 10.3389/fpsyg.2017.02192 (PMC5742232; doi:10.3389/fpsyg.2017.02192)
Supplement: Supplementary file 1 [file Data_Sheet_1.ZIP › NfS_Supp/dfres.txt]

"n" "ce_fdh" "cr_fdh" "skew_x" "skew_y"
50 0.0551782230562367 0.082314510464545 1.34633961801581 0.511043568526103
50 0.00725163171307439 0.0348765682002027 1.18632342654336 1.07634707748575
50 0.0182424503342253 0.0110158546357012 1.20448739230373 1.15589290394984
50 0.024414432332394 0.0152176527325137 0.898951850182916 1.35440653076446
50 0.247891611282222 0.187780941327081 0.515426712093275 2.03447994589165
50 0.0109476062598436 0.0069682160473135 0.7282383601252 1.78122560497204
50 0.153037846034467 0.13227270202053 1.88775396405637 2.02221259858422
50 0.0464603875653321 0.0345636104690726 1.24165547316388 1.57800359645067
50 0.0403041642806268 0.0436841156472524 1.0927061477374 1.03210480302788
50 0.163259777017893 0.149693360920654 0.832621031903113 1.36847993992602
50 0.0125987636869468 0.00629938184347342 0.799159655657142 1.60907477544541
50 0.119515981613505 0.0785624309050955 1.20606078086783 1.19643321133048
50 0.0467304639664153 0.0305497900796659 1.25336797743179 1.89694438895472
50 0.00654801808139585 0.00483294542761084 1.2334952984991 0.808899987697885
50 0.105872851424905 0.111814832830436 1.50606535642246 1.1326698063816
50 0.0494383689201446 0.0247191844600723 1.79760161371923 1.90858590743813
50 0.0235897788320709 0.0117948894160354 1.18111183645289 1.46399251974503
50 0.0140945428728549 0.0893397561152115 1.76786574734837 0.977091773815039
50 0.0599926067424195 0.0482696109033994 1.27293208872701 1.79326687931379
50 0.186824159154521 0.228426419143316 1.05459872761591 1.20288167863111
50 0.0328517474591787 0.0329858312664352 2.04579423873118 1.17746796141469
50 0.02667720090545 0.0198171724004681 1.20066964483962 0.891724411697291
50 0.0341238728008995 0.0227343916915561 0.653198854871022 1.33621011959761
50 0.0312817918930014 0.019048404312945 1.2049355555783 0.803019738397167
50 0.132042834241449 0.139128296317843 1.05709264812956 0.70443979093383
50 0.0600324541454991 0.0633268101017961 1.53463866524783 1.42384470267193
50 0.0447693140699637 0.039889943086547 2.38532423088546 1.49152395827088
50 0.09002478097039 0.0809352991846111 0.805598637981678 1.32481714741883
50 0.0962753913513632 0.0657626199347701 1.21803197160812 2.45099237819203
50 0.0176063088649967 0.0131395259293603 1.49201349756571 1.23315626985074
50 0.0605414220546998 0.0315327766532322 1.67657740904201 0.835212711716173
50 0.076400054758773 0.0579827526786266 1.68673302186034 0.932387137801697
50 0.0549654276627114 0.0274827138313557 1.18652856790191 1.05433741109923
50 0.209086244244178 0.140817125600449 1.13361066620528 1.11099202251672
50 0.0658112594677445 0.0534931641786871 1.50135879485507 1.30513803262226
50 0.0487683904162818 0.169378656427563 1.2340460931555 1.46464900190422
50 0.119808033883688 0.0990992029239938 1.20199756455405 0.982219268060686
50 0.12164275798153 0.0992366062442738 1.83729025743762 0.717849560445159
50 0.0651581446360566 0.114264738105284 1.12145958238948 1.63280400118171
50 0.0226454203174343 0.0138039805729721 1.12312243251362 0.985390218209981
50 0.0124711372399075 0.00920947340276067 1.38735678888255 0.587502967123109
50 0.0502319107133046 0.0493432070730492 1.14042675785032 1.36311954252687
50 0.143094664762817 0.151286994561527 1.01790348224542 1.26403870197456
50 0.0576501218269508 0.0422551795207773 1.54947938680112 1.06194755227866
50 0.0849781809241875 0.0548418851755205 0.991155956485137 2.03435012534425
50 0.159686829014453 0.21141485772041 0.704989181635693 1.44662082450708
50 0.00327724524003477 0.00230417850009501 1.43844689655019 1.3648770330546
50 0.147381315607025 0.126123017931057 1.01082449788102 1.26857656449963
50 0.161880313072923 0.14139830070017 1.37277514251461 1.16005674927274
50 0.0762924568152423 0.0624023254750853 1.54099209017671 1.41605656887233
50 0.0135134728664672 0.0168977496364585 1.11154035148626 0.700622844801246
50 0.052329397203613 0.101294804699383 1.09487958535427 1.39226325467289
50 0.0996156318091412 0.0770109476224099 1.32284991588886 2.46532872974615
50 0.034874487915383 0.0471294478503966 1.77782402727445 0.697871292347644
50 0.028021502496956 0.0350454314615868 1.11788160783509 1.27843719129422
50 0.0818635014232865 0.055308483326107 1.10450150717362 1.24023106145876
50 0.0114980815064532 0.0302806169034478 1.44830344570615 1.379984527172
50 0.0312928207857825 0.0220713448580449 0.768380286438724 1.06308466789914
50 0.0853053237068104 0.120331153644535 1.07776355901871 1.17764480801656
50 0.0193499518186059 0.0159749702971631 0.96066105977632 1.27929348011297
50 0.0174402441887148 0.0302420853711701 1.09950351282977 1.07321501505346
50 0.00151059680585145 0.000755298402925726 1.47492705190515 0.974854001946277
50 0.171024433282845 0.141530202710186 1.61635038000448 2.29784991460347
50 0.0717151040670184 0.057738469584214 1.21611215067649 1.14565324818705
50 0.00776989156526031 0.0049088615002521 1.76858672394979 1.41952461291027
50 0.0848965219304553 0.0779775822745863 0.76606224919977 1.27460630521396
50 0.210077053738491 0.191532266574142 1.00579227254426 2.04496312723695
50 0.0419613426175771 0.0537002096641737 1.07053166166629 0.781624256838554
50 0.0934190619376858 0.091585695199 1.24262133741867 0.487585290582719
50 0.0978209145370162 0.0893180381978757 0.806114055119641 0.891456296603772
50 0.16066639044714 0.162114525743127 1.17192281243456 0.909833965888205
50 0.1143377064618 0.112152718499027 1.57577319246793 1.02276217519444
50 0.181225438015247 0.224159385641458 1.59578274654418 1.57484752854985
50 0 0 1.00482927335425 1.40277926996392
50 0.00247108042714339 0.0012355402135717 0.696940635322083 1.60658265359798
50 0.0398768533998714 0.0199384266999357 1.4129672742549 0.950997275095333
50 0.0418327763015586 0.0367789307216092 1.19224435867614 1.0591274596343
50 0.0695454311444323 0.0567030070643547 1.02353602853014 1.20744874344142
50 0.00694739433725518 0.00441009255833547 1.11904111801705 1.04577742414428
50 0.0728873390988264 0.100778834507911 2.4625940575119 0.916213511438954
50 0.0919843522977911 0.0459921761488957 0.922437098048296 1.00028647341229
50 0.0702567789946665 0.0351283894973333 1.42501347625396 1.11946275506735
50 0.0381538586620317 0.0401294814315679 2.21343609704562 1.30007754311698
50 0.0203336045640703 0.0179086951207024 1.72878603195912 0.846959301635629
50 0.055503788920804 0.0634497999762206 0.794926139866587 0.954096055002957
50 0.0964291405212544 0.0836148994889278 1.09816663032083 1.26794580583487
50 0.0714297178559272 0.199322892496943 0.771288428953245 1.39189686139065
50 0.0189396139916372 0.0138554989686763 1.27691631726655 1.05638759637809
50 0.0178890385705509 0.00894451928527546 1.61491420687156 0.945468307808935
50 0.15775462942644 0.096941505213459 0.883469821391426 2.08718949756792
50 0.00367211117917893 0.00183605558958947 1.09234788221011 1.4596098638145
50 0.177475644131512 0.130974877808131 1.47714360485028 1.89225466217718
50 0.0287754421537207 0.0168044422247867 0.802068673818344 2.23121765546812
50 0.00267026768344158 0.00133513384172079 2.22472443120565 1.09686700785046
50 0.041647462187238 0.0323226317328429 1.68656498814144 1.65905519879013
50 0.0519680332272685 0.0699956948788426 1.41992354734388 1.44466805987936
50 0.116220370452664 0.124819140783617 0.884791907433582 0.68099331557592
50 0.108914194589088 0.0865304283112857 0.988823675917585 2.13439742329948
50 0.18076124486601 0.124758150088057 1.50973374073102 0.909955811247675
50 0.11624510228938 0.229225765563368 0.86742873399234 1.52727878813423
50 0.0103048785726147 0.00618915802790935 1.69632210895181 0.567212572350888
50 0.250337506509341 0.205228267716976 0.959541447891142 1.34197739063312
50 0.0570768735371956 0.0452782801402331 2.02806622321534 1.15877736613603
50 0 0 0.753238679570308 1.38116974705606
50 0.139725255762426 0.149063520252488 0.647873108689981 1.56171325770042
50 0.0176742456409205 0.0113828307160077 0.745803398890266 1.51608279832569
50 0.0878196945798969 0.0698232937362032 1.53539357475632 1.49684170166821
50 0.0229499365423755 0.0181711565728626 0.74974332725815 1.84510101328708
50 0.0657164663945853 0.0981063768111628 1.04604494509004 1.22013091721944
50 0.0805300412218295 0.0593297866156072 0.917128939934729 1.08580053872109
50 0.030826438391139 0.0250155073025501 1.55700231228561 1.46748392172439
50 0.200959490562849 0.181322687025909 1.37995854949254 1.43620569619632
50 0.0998169571750747 0.085795893833148 1.33570851369626 0.948161510725818
50 0.158835628915793 0.15266320732846 1.04358508881252 1.35752062628803
50 0.0435883147888555 0.0334447276189137 1.30939179336305 1.93912474876631
50 0.138409074881927 0.0973720043368725 1.92845342555807 2.10298785126724
50 0.0617670542160873 0.0499380587119496 1.92887837367112 1.87456528143452
50 0.00122016656506113 0.000610083282530565 1.99125768037132 1.33716208864954
50 0.0596929433544085 0.0436745973255829 1.69575946380817 1.3758160923689
50 0.0461579116536315 0.0518198100239888 1.07598649870742 1.32135849566264
50 0.232085093147787 0.158038601955376 1.35135073841728 1.83954226284759
50 0.00652817909559621 0.00326408954779811 1.51270641330794 1.54268525349039
50 0.0128880208330979 0.0108106550047513 1.43003943009696 0.853613194348786
50 0.0485645303718437 0.0332239603874188 0.851799363205281 1.69482897943445
50 0.0283100306612582 0.0390043048704613 1.23816474485393 1.35947107276114
50 0.0812983771588938 0.0634706676243275 0.717603463617346 0.874461151727086
50 0.0449596535661096 0.0428029522782472 0.683753303139352 1.97489052283338
50 0.00778668935654911 0.00389334467827456 1.27935586139612 1.44216404020002
50 0.172296262371424 0.15786999690534 1.45235409599944 1.68915994905459
50 0.011800022832408 0.00590001141620401 0.977076693246731 0.958403721986246
50 0.170606594792288 0.193429870897186 0.949999119227352 0.885660810994831
50 0.0482739754851166 0.0348170366141874 0.974929005702842 1.567073878097
50 0.031527822182891 0.0298054723982161 1.35676119660382 1.04076183019429
50 0.129405787679927 0.137239374937103 1.6674975591324 1.07015145269405
50 0.0488710877099028 0.081750582977353 0.903658160583468 0.780441990895879
50 0.0310569801672625 0.0214196203497967 0.90297690493325 1.62032646301391
50 0.0459188654480225 0.0660007336189762 1.79895243774459 1.16493872406102
50 0.23008823058672 0.246781489045443 1.29637089030202 1.5419408942719
50 0.00368497892327969 0.00184248946163985 1.51654734487022 0.652628433965634
50 0.0640753418125757 0.0543756375004743 1.83639216137685 1.18117108852624
50 0.0200386814287455 0.0100193407143727 0.979847469888319 1.47662709387597
50 0.126295408142297 0.127362697261434 1.75216750194252 1.59975627536013
50 0.216726850529003 0.157892512838985 1.29033063528538 1.83000702101375
50 0.0200594580922302 0.0123752648956322 1.99663594163062 1.7324684393847
50 0.0455320434654551 0.0504207277809863 1.16078968695233 0.868987902903595
50 0.0338153378267774 0.0268970521332967 0.922762623009535 1.47499249433851
50 0.272094308996754 0.27356175905391 0.733624756233806 2.09930183331297
50 0.0696325012970158 0.0823248100515507 0.884923114187948 0.897894355313115
50 0.277741081608211 0.271354459206413 1.09122434431903 1.33629683691937
50 0.0686486290539146 0.0647654358007748 1.18394749867467 1.57709792811913
50 0.105771354033809 0.0892186848270198 0.831256629857934 1.53953333429944
50 0.00881051728263083 0.00440525864131542 0.787746876599325 1.72681595862155
50 0.041740500785135 0.0304651520918285 0.929597512954593 1.71406239471455
50 0.0246327722857273 0.0196030198726677 1.20949625170065 0.45963695482599
50 0.230364700770743 0.178779274498431 1.07630637663434 2.08874397059886
50 0.0235131909938984 0.0252220625175892 1.01188933772933 1.31583663531915
50 0.0400437320032684 0.035910489474882 1.23099662899362 0.900778753225815
50 0.140894859848671 0.115615302648415 1.13537836526614 2.09163225492912
50 0.0513046735019974 0.0256523367509987 1.26071424575619 1.31237345597361
50 0.0211385395113461 0.0265372507652553 1.76389292560038 1.41149490836739
50 0.0211324099516052 0.0434037700030531 1.66144900984473 1.52652008987248
50 0.0179550863362591 0.0386840508276916 1.64821087999255 0.943139213051607
50 0.102634781603883 0.101495261153252 1.71459663864121 0.969061894223614
50 0.0406148120045913 0.0269360570877563 2.07423827669564 1.17237452025272
50 0.17554521216294 0.127889134123903 2.52604868515031 1.41549411340983
50 0.120459689391286 0.115927085875063 1.6295108730675 1.15874495727627
50 0.140695842957915 0.129030496335111 1.49567228819969 1.87663460109078
50 0.0478806721568501 0.0555866392923024 1.99867984561927 1.81115483314198
50 0.0433228139459175 0.0338768344042294 1.03500005217708 0.740525326927789
50 0.0520009138530664 0.0357038733893477 0.965792141083385 1.6447755445613
50 0.0426018957027573 0.0320015505938053 1.4220890715101 1.95601163816979
50 0.0557088094721157 0.0330759592073527 1.04004058644049 1.17878597675071
50 0.0243509376823378 0.012175468841169 1.06529501044215 0.99440642980814
50 0.0220880617118855 0.0165612609809499 1.61277627647271 0.911140705124822
50 0 0 1.74827513151959 2.22746142264351
50 0.0247359464909804 0.0158687590942816 1.42756084357621 2.51266276381948
50 0.0542350833318228 0.0392122087165204 1.35878078935965 1.00098276484705
50 0.0599860912018393 0.0598709088861326 0.789262774395723 1.02162889198719
50 0.0234702099344699 0.0226608059563702 1.48575551441433 1.45418984958509
50 0.0277917521299148 0.0283218711401538 1.54674831921806 1.54653944501956
50 0.0168753591106764 0.0108065459645726 1.54119966502507 1.53744548917217
50 0.0271987693429083 0.0236581285001279 2.12179064646364 1.56585775818223
50 0.234887447363727 0.160181641753706 1.07274728554456 1.82263727203962
50 0.140074447790921 0.140822204695325 1.51696510748615 1.89129458052222
50 0.0365350382703202 0.0324444996078036 1.06392483388494 1.23392986912657
50 0.0682679944678914 0.0698629043338596 1.26894843070366 1.37217266303797
50 0.25111470609125 0.223578919923606 1.45546373281596 1.02379910708791
50 0.0477568446142834 0.0776264623529488 1.25683704194503 1.59277761086816
50 0.106993259692273 0.0854822793339768 1.28790708246327 1.50635032598543
50 0.014029832873742 0.0113656208245438 1.07097864682845 1.86330304467854
50 0.0336573177243852 0.0206483937384596 0.956438200035162 1.86938254658053
50 0.102308926759969 0.113109019521211 0.69629522425746 1.04101430629816
50 0.0272010879072075 0.0159162279272163 0.814176585466458 1.13760218901703
50 0.105851965948068 0.0722739107110959 1.7730209278008 2.03895880075565
50 0.0629834866287469 0.0489419004039581 1.74182809601453 1.56717114243119
50 0.0272521565847512 0.0239317504715022 1.44028941684961 1.86667961426598
50 0.0235267982836072 0.0785887477873425 1.19059177291837 1.00921711670636
50 0.0898624574193597 0.106644953373823 1.66770078378356 1.38418183706014
50 0.078270841924504 0.0509913140521244 1.48326886193183 1.77293304395266
50 0.0370053061434723 0.0222569847218169 1.5958300301898 1.70109049857262
50 0.14963067209312 0.12785830421844 0.764857357721287 1.50000782343279
50 0.0343951103259579 0.0171975551629789 1.30648624486577 1.01598513308341
50 0 0 1.76761667123358 1.18841027099034
50 0.03220743281403 0.0670334558029136 1.82180043843271 1.13856317161256
50 0.132760661015731 0.0828691500226136 1.03546908410597 1.92844101630111
50 0.0523791806090523 0.0731516147606554 1.76165731977486 0.951134706296563
50 0.200210728916692 0.170286636946883 1.08860920058051 1.27153161073675
50 0.0121409414202498 0.0139044836648558 0.978239041874148 1.75654542900439
50 0.14171959289276 0.127582513676571 0.687995281438768 1.73901215065804
50 0.0391097646467072 0.192798767432111 0.685329112285041 1.15406620270528
50 0.0599556163868989 0.0389683913867265 1.0919131343987 1.32737250034772
50 0.045185252267095 0.0454488849040693 1.19775231024109 1.14276190992479
50 0.00147602386897374 0.000738011934486872 1.262255701393 1.69492786510571
50 0.0303370375584728 0.0250094757678915 0.761748895701785 1.49454961151917
50 0.18082632442832 0.140041406224495 1.36588585989511 2.33966000387649
50 0.0483167007309288 0.0302609487849321 1.6425340149738 1.56473254822598
50 0.0670245949789518 0.0566009529095119 1.18004750588256 1.26565549760676
50 0.201621835010538 0.231084182664042 0.755566395272182 1.11034731415529
50 0 0 1.58409058217527 0.916210231984702
50 0.082225640495802 0.123468174053141 1.1304170726567 1.1546937124817
50 0.047525813520585 0.0345370046147323 1.09502830090671 1.32891739503033
50 0.0981975682528434 0.0915839259427614 1.82461344249545 2.0960957859849
50 0.0153191436523557 0.00862802442431338 1.6844219316354 1.91429268952341
50 0.0827498391472741 0.0629544776339383 0.810749539067681 1.65637838590026
50 0.0776791595006637 0.0687594453677414 1.31684228657403 1.08849504767018
50 0.0660768847427456 0.130369401160086 1.0904586690228 0.735137774190041
50 0.113706869958105 0.0955892616269076 0.899712720559644 1.11597416927085
50 0.106423401000919 0.101918608156845 1.05585064431677 1.27925283808195
50 0.248361441789448 0.213909766583599 0.806684842682177 2.27006871436215
50 0.0701216169712719 0.0678490712969106 1.21585660640977 0.563190372601927
50 0.0259898452786325 0.0361999261424201 0.904978055609165 1.41635098269173
50 0.0952161662736993 0.0950468048547067 1.27954304396251 1.94556706541974
50 0.113441504159722 0.0978354914297459 0.559636809307236 1.40094590348236
50 0.0607003028329433 0.0479701504833703 1.69409048095079 1.42935399405108
50 0.0264948560055826 0.0205551112903953 2.01767263209519 1.73524500390923
50 0.401423649000208 0.315535025071659 1.3899565571485 2.44488914743461
50 0.0349387483793538 0.0434805208697431 1.82852052431299 0.914212349107089
50 0.121792256499681 0.101727836213181 1.41925525901752 1.55160327346472
50 0.0514244466008922 0.036642191882592 0.882653280069334 0.64317911623827
50 0.0941784633887253 0.0725303155384232 1.97019134204333 1.97314338677058
50 0.188052565438114 0.172340803802837 0.837548231983921 2.50011883325421
50 0.06569538474281 0.0525354332616233 1.0373330872019 1.02708880548464
50 0.0171051525506302 0.00991003891188253 0.428405701633595 1.31219683062231
50 0.0235886171419137 0.0117943085709569 0.818382942509863 1.13026774100474
50 0.0840692668247432 0.073214809356425 1.86136103144234 1.27142007362351
50 0.0249599753519515 0.0188773248252545 1.12350890954117 1.70360132279162
50 0.19863062757392 0.160109741851324 1.37171989157446 1.52144707305111
50 0.0251731202638265 0.0159564815748397 1.57632166080747 2.23259630202213
50 0.0647022179508049 0.072977744436617 0.991104982698715 1.02764572280395
50 0.118814800708634 0.141678814441682 1.01379596403232 1.1755125860432
50 0.153389962642148 0.282980604471044 0.783391624639351 1.24391812359869
50 0.132242565053385 0.141319500392664 1.11261459841104 1.6893680807338
50 0.100357032999079 0.0754335948103185 0.81253482004622 1.03373400627881
50 0.0652656676964093 0.0484159245577011 1.91688566042903 1.75241359887498
50 0.068724452899942 0.0499423420199616 1.75899754332273 1.93076868687248
50 0.0954961064385324 0.0864841714645105 1.47932603283125 1.08492210743109
50 0.0692337473695756 0.0655527937970252 1.48927773236964 1.2344484683197
50 0.0113365751457227 0.00566828757286135 1.81066110952334 1.54906647897027
50 0.118991300988323 0.128098793866618 1.7834396781555 0.931114064158897
50 0.0445542581629739 0.033643549575211 0.823981063924594 1.42719503128166
50 0.141426400753708 0.129449089427022 1.27116820302419 2.16093879540543
50 0.16124695802092 0.139818995759954 1.12366852144846 2.1088651221767
50 0.0208557012575161 0.0278263923171393 1.06328857262688 1.66309437490332
50 0.00567315821750653 0.00327436523983852 1.18975186477238 1.37540246855066
50 0.062742395633988 0.108486658786866 1.26745196223796 1.28240489303948
50 0.117006882571641 0.0962535931844015 1.29615095633019 1.73836430957495
50 0.0294506928143172 0.0241896992550599 2.31589577281858 0.896564584706008
50 0.0598863327161597 0.0462669498936669 0.875484398042793 1.54655933129924
50 0.153137930095426 0.150629839344713 0.988509261262205 1.20559944223068
50 0.0785234051095629 0.0778128842892964 2.17545855183121 1.32167508699068
50 0.0659822057524834 0.0709011222807942 0.631773731089434 1.43025838359515
50 0.200442504735946 0.146813503647402 1.42109217163745 1.76300235104625
50 0.00808150852167339 0.00404075426083669 0.787556652674575 0.742808694147417
50 0.305436049751365 0.237578872682623 0.851924417970947 2.72375894824261
50 0.0712626380429799 0.0807574210304648 2.20024004552189 1.17561834225898
50 0.0742354741528902 0.0665527024120901 0.580972611994446 1.10807733194168
50 0.0473967280015667 0.101693955281892 0.936607709086725 0.943780973846643
50 0.00169557275018619 0.000847786375093095 1.07604661411946 1.39411265020821
50 0.0809399910621111 0.0584463401811883 1.52582495024787 2.98919909277596
50 0.0933777594528746 0.0699064628413954 0.931946955372317 1.16234723923787
50 0.0243461423730788 0.0172356047294623 0.630841382826293 1.70536678938159
50 0.0786470237696599 0.0600150879277931 2.41439554373438 1.41748403534077
50 0.033478256168757 0.0290450021994046 1.78694419964845 1.01054057256105
50 0.0755220007024498 0.183549300175389 0.673798104583452 0.673815845064145
50 9.28808999201866e-05 4.64404499600934e-05 1.19478244582835 1.45459267537275
50 0.244478055032794 0.264839810545323 1.14748488261474 2.24881344468358
50 0.190757433885714 0.257121791164757 1.59046185334411 1.32175989635718
50 0.136864763119862 0.136661100853938 1.24193303085681 1.22749682205222
50 0.0199826536620397 0.0103129130152754 1.88538549955173 0.787128930862426
50 0.0931453779449639 0.0666622342061741 0.983729490974453 2.18894702738583
50 0.00304553021123335 0.00152276510561667 1.50767290356642 1.42269374027394
50 0.133825858654144 0.066912929327072 1.4685135681558 1.68058232342617
50 0.00826888903099805 0.00487296528972786 1.29230141984976 0.677771248854465
50 0.1061060858239 0.12012360691182 1.42961603031082 1.19386599101758
50 0.043773518808876 0.0391584351828755 1.97944992356216 0.582354334221029
50 0.165168992799271 0.161766617591496 1.45451586472659 0.849502569609137
50 0.0880202601922085 0.109322931956722 1.33060987852297 1.37320977580905
50 0.00013191168664181 6.59558433209045e-05 1.87136725176378 1.51118541246584
50 0.0236418181576134 0.0138377946550516 1.17866812695299 1.55015884253595
50 0.0272632265772127 0.025824636235402 2.45583420580186 1.11173323680039
50 0.109805870481572 0.14414315658345 1.16686654601143 0.942668116241933
50 0.0568599512843687 0.0432306940593085 0.995161285366684 1.22594237977361
50 0.126285514188769 0.130595218499117 1.62110111793756 0.988168538151203
50 0.250511860108208 0.161037345785481 0.861382222961239 1.63758665532454
50 0.138761707042398 0.117198803233085 0.829687550793797 1.8227142762071
50 0.0788663026670281 0.175682861744326 1.19711173002964 1.03809503003758
50 0.0840787617020012 0.112166414844071 1.17373805057734 1.47736676734652
50 0.057257561857659 0.0426067074290224 0.970414169464867 1.15334771815894
50 0.0437484886393363 0.0269203705594167 0.933361095838161 1.53913270739118
50 0.168321388855174 0.148634485467104 0.821058062929797 1.25927480809447
50 0.235025552391021 0.166600497351716 0.926475029875394 1.45617882523513
50 0.0870814053354968 0.0435407026677484 0.998780215538368 1.80894795492182
50 0.146084527585803 0.136870294387056 1.43804494890545 0.7856994956677
50 0.107438389008354 0.119884226917013 0.880708389205268 1.19870398286209
50 0.0621593983230288 0.0544229893347506 1.07702763891887 1.57805725467065
50 0.0904658876984595 0.0716121231576711 1.16777923860213 1.01858699312006
50 0.0978685350594082 0.0746473783682756 1.81526381476854 1.80717633963982
50 0.0184461682006504 0.00922308410032519 1.68691154063488 0.47201016043046
50 0.141098454424056 0.103628052961995 1.39276595709432 1.37465394505436
50 0.0508025798295104 0.0338700764831208 1.47189416374701 0.888680081833245
50 0.195360655640254 0.158410778724533 1.53863896920285 2.10856847713552
50 0.0673682740915163 0.0832352226928069 0.887177498524352 1.09647659271747
50 0.0395398012912696 0.0568918678182043 1.81264570251442 1.5259520545618
50 0.0146765422183047 0.0125281345800041 1.00095583904127 1.12173395294935
50 0.185437737971416 0.158767453168762 1.07285328823093 2.45829860453434
50 0.131438106909106 0.10877129920789 0.921444920392722 1.04889599423783
50 0.135155127024113 0.114285836940643 1.30934334516075 1.44801615271265
50 0.00796382787039527 0.00549201526852144 2.0371632223542 1.128460088211
50 0.043002161593248 0.03587365634878 1.69961446871888 1.56603243934062
50 0.0868322426266762 0.103883974045559 1.33811954710803 1.55058271132798
50 0.00589688522239213 0.00568530615586568 2.17462716918585 1.21027217217905
50 0.0755027104703041 0.172636282500969 0.891138324980526 1.85393741090556
50 0.104010445049197 0.123983692726097 1.36908877929515 1.52916569339232
50 0.0400942988489879 0.0471511030472144 1.46087362696622 1.4462335710413
50 0.0505245808208075 0.0427317091489148 0.95717758154456 1.42281743799834
50 0.0809996318452715 0.133067887101182 0.878547878361632 0.887869822472865
50 0.111802113595711 0.0803276217713715 1.29864277582806 2.77570735874111
50 0.0353821539141802 0.0605515408034379 1.87177891140726 1.1647067995089
50 0.0120448076219284 0.0076184282654362 1.82263109315909 0.98795176977453
50 0.0616112349441764 0.0683301872082068 2.29862146833463 0.819843160971916
50 0.0200941572831451 0.0179084894540293 1.22307429791754 1.17840897265006
50 0.0606561977084929 0.0659614203612502 1.28433685886819 0.844670240212686
50 0.12338307186398 0.0928420190843953 1.37474907467279 1.7217273092671
50 0.0563032350330785 0.0664120100610084 1.09054718142169 0.86771932446297
50 0.0212304866060931 0.0167818519544304 1.64125433382822 0.761669448339474
50 0.0664210831595597 0.0542489632952307 0.952602676201251 1.46609628665444
50 0.0622107767679365 0.0522283504696053 1.28293463508807 0.781979266169973
50 0.0810559510969841 0.0622547867842598 1.63569894431695 1.3281161117196
50 0.0935581192188824 0.077288813470567 1.23968342911277 1.65630981411217
50 0.238349823854721 0.162310469159888 0.610171924144778 1.56727557522568
50 0.0203933264614721 0.0186332760359293 2.12145288937307 1.19787964077041
50 0.0292837219479972 0.0226840279180078 1.42364159578449 1.76704826207507
50 0.104587098027785 0.0823779110318923 1.17488846900588 1.35600492771415
50 0.0640141348554046 0.0552418663306928 1.09041863275175 1.07783150473606
50 0.0321880971303156 0.022501430232231 1.04561778997597 1.75271521075943
50 0.0350049052562533 0.0226848249023752 1.50974173620142 1.24008179846591
50 0.0806178895508043 0.064298407910802 1.44086401237437 1.88731446539921
50 0.0363667493194949 0.0425561492715253 0.727301649824038 0.7500806920127
50 0.0259822551853848 0.0569511061119732 1.22629774589179 0.662117246654185
50 0.0228361268349845 0.0168120850965759 1.81144195690292 1.63229526890262
50 0.0224453606419974 0.0182905588425936 2.35509106546949 1.62483058192251
50 0.096920859639175 0.07465583157218 0.996168114244768 1.22201149162287
50 0.0531576967324975 0.0579104302300018 1.30839621759481 1.39979496601463
50 0.0602680408846548 0.0519940624726364 1.84068193704112 1.38069620537556
50 0.0420462544656001 0.0389578403059466 1.34031203562564 1.51285331857032
50 0.124147571810639 0.169841532474713 1.38810922169888 0.694236131643564
50 0.0474700204835204 0.0350762117401774 1.43018841562695 0.766637309510781
50 0.319458027646272 0.246085724797228 1.47149069172652 1.5866276037524
50 0.0694876944100724 0.0695270369694668 1.42406264115533 1.53489723968635
50 0.0957574162467587 0.1128163309861 0.69878861265064 0.967342229701879
50 0.0157766044927005 0.00788830224635031 1.49277460182677 0.955377538920022
50 0.0870589989585141 0.0994960058283185 1.00304724481516 0.945112187179081
50 0.0854904888527969 0.0822700928268141 1.58500444427855 1.15054576498888
50 0.0980447456691631 0.0883272049874192 0.801377043812945 0.828168299607523
50 0.0607875878274327 0.0598153183931538 2.09147152436557 1.60913532939305
50 0.367548187645751 0.279499366540451 1.40464347480696 2.2574750230752
50 0 0 0.994650344644782 1.32455935567412
50 0.0135332777615376 0.0125256176717356 1.38961181375103 0.86361766538074
50 0.105085020294642 0.0771880131555948 1.44661048201561 1.74849652201861
50 0.204926404151149 0.143925148063913 1.10884685001124 1.15339504882214
50 0.0365678310021455 0.0962763497541915 0.922285743381192 1.51427985279398
50 0.0463697421556997 0.039467615276954 2.39469858801569 1.01108159912337
50 0.0931764706770115 0.0628273656773313 0.905750325047684 0.684952568403962
50 0.166327483830235 0.198615002213318 1.11953079946958 1.11185933895549
50 0.020577280665101 0.0137229860353405 1.0689783561334 0.811967451472458
50 0.0454851882975329 0.0713868146267346 1.12404149941688 0.866407124403289
50 0.00486969606158759 0.00315144323787582 2.67632376077706 0.349439890655817
50 0.086718172603338 0.043359086301669 1.0365677214802 1.50085949462201
50 0.089978108856824 0.0675517767413336 0.996490656137538 1.91282951001591
50 0.0308408267731112 0.0239343404998981 1.49935307943103 0.976594291910892
50 0.0639049892806032 0.0534275320705344 2.65841310567523 1.28325701797198
50 0.0977897180210521 0.111472956167429 1.31009039279083 0.919990708193035
50 0.178279930738963 0.133884588361928 1.01965111119667 1.55995495642051
50 0.00673146000259011 0.00421891631808694 0.987371489346713 1.99628325328788
50 0.098194660538094 0.172361570642323 1.59430993245901 1.46671171334885
50 0.165372600546469 0.15522535621316 1.32309243894741 1.73511104892344
50 0.0517037879720837 0.159409488112783 1.23821407273342 1.42987278957956
50 0.0408082536838417 0.0271177323920177 0.784517301122505 1.85750558678527
50 0.00147618409773017 0.000738092048865088 0.481661830242609 1.35657272107395
50 0.0120223968992081 0.02341926128988 0.917535060697401 0.831915768071408
50 0.00908266582027142 0.00719658947923272 2.30456476987949 0.713956257631978
50 0.0420055117988292 0.0358729356253541 0.897693895838891 1.03069316831475
50 0 0 1.53330366845586 1.61476262736768
50 0.0542618143848877 0.0386394945302737 2.03373241352629 1.59752508228087
50 0.0369164525591534 0.0325262945842115 1.99810524428379 0.919723439185823
50 0 0 1.41287119629241 1.22451210332373
50 0.0390181787561588 0.0303167549436603 1.75248752667542 0.956420835841974
50 0.0273417862906096 0.0634812290438247 1.14123877947045 1.29239625412091
50 0.00857772684320816 0.0189878231978076 1.68732400347874 1.14315548803525
50 0.131141355050997 0.105131540779534 1.03365892441205 1.76433757824467
50 0.0243009723937631 0.0121504861968816 1.18818620652476 1.54187177566254
50 0.132399514706297 0.140732111422862 1.36498291284363 1.82535572453217
50 0.242778071331187 0.171818015202803 1.1394664221999 1.20430446537179
50 0.0893331843684498 0.067463580613339 1.39396793867476 1.95609641319525
50 0 0 1.04417912861085 1.56239304599764
50 0.0230956322187322 0.0115478161093661 1.32871454134892 1.70484097457592
50 0.0575744464887429 0.0397998368204102 1.53952808596206 1.77522723020044
50 0.0609012070990027 0.0342973028632123 1.55196006236739 1.66274968624371
50 0.0352867035021926 0.0275403689385974 0.519909084123748 0.847129224035999
50 0.0933117129696031 0.0645030477450783 1.46942798616267 1.60219437854114
50 0.345245469789102 0.296217643654164 0.692596266685008 1.60669348743915
50 0.10737015313554 0.137014651812063 1.67832873641784 1.63001202527897
50 0.10938428842078 0.0956955150637791 1.50074261113531 1.43883614769693
50 0.11607491249998 0.168647165151586 1.3166449276456 1.20514669617329
50 0.0144008535618137 0.0244988635405774 1.46903536776095 0.622059313022483
50 0.26093070384458 0.228422101449355 0.454624207484024 1.31335143094437
50 0.111563622994144 0.0821043793752524 1.43075030012403 1.52409576824728
50 0.151104724235771 0.237312762486067 0.863420525803292 0.986596170975497
50 0.0164824861992077 0.0109751520353041 1.67979440022923 0.953535521795563
50 0.0418846934112306 0.0289015453530585 1.03540644400351 1.6973184432246
50 0.0138424272913898 0.00692121364569489 1.49374392733762 1.43628474471462
50 0.0937212467060369 0.202117703893164 0.928189834053151 1.44414453825137
50 0.0719925057304655 0.0532852127297193 1.58677583469822 2.17148720654037
50 0.0138351991229987 0.00691759956149942 1.25662130734208 1.16278861174555
50 0.00222530018848783 0.00111265009424391 1.90451583719078 1.01221805821154
50 0.139250805336948 0.0859635137919819 1.23133786262574 2.05741933961908
50 0.0474894214430947 0.058312112075321 1.91551410695936 0.931791024291405
50 0.0516542355711114 0.0423321989727867 2.50629639906549 1.85845867375057
50 0.038365597405271 0.0338575205033302 1.39573173138144 1.6738529480197
50 0.0526662780111479 0.0510826965714848 1.7848890794939 1.94495665438947
50 0.151442998750552 0.102837659770942 1.55836469944295 1.7361672322996
50 0.192959290308229 0.255509545938298 1.61221137457221 2.52183943622762
50 0.0557121330763262 0.0376143710121163 1.59398420273163 1.13373124713234
50 0.0050694115390383 0.00253470576951915 0.873511659650078 0.473750486032651
50 0.0578257157793287 0.146889488557111 0.953044652604134 0.982677055969886
50 0.0172323767160376 0.00861618835801879 1.78443691793485 1.25527671954941
50 0.0359143256781901 0.0623008982432814 1.49112936845114 0.603771160425422
50 0.127394170006245 0.101222537528326 1.559766761371 1.58913640906911
50 0.0607659203000483 0.0478343427477059 1.07292747260067 1.08103014705467
50 0.0700233940044021 0.112282714380973 2.00324286746903 1.73014148879694
50 0.17069420779153 0.195182415243838 1.30251879709098 1.60263030713012
50 0.0637320977832008 0.0635433800574493 1.14947572005756 1.36233973123604
50 0.0472995830847093 0.0349784646763363 1.57771397388201 0.908707413391603
50 0.0843466420563191 0.0821080891199322 1.05238737479787 1.22564664816956
50 0.148410051270054 0.074205025635027 1.20726574686297 1.69812391170408
50 0.0782382039839163 0.0511593648135011 0.817223672033895 1.90317172085895
50 0.00888317874282965 0.0235199526618333 1.94593655850053 0.865356718059046
50 0.0159594589452853 0.0127998072479463 1.17634701047227 1.83713084495998
50 0.00240679861946586 0.00219381387798861 1.57820151279357 1.64040372143252
50 0.087645651763237 0.0742322212419218 1.49281894854731 1.46981384747525
50 0.0385092758157862 0.0271231493009244 1.41348354377544 1.2086246294169
50 0.0114035964639962 0.00570179823199811 1.77334464764761 0.64972173229703
50 0.0301649208847318 0.0255352741490838 0.683425681136812 1.15902002005217
50 0.0717600765396984 0.0980693662210695 1.09798672559893 1.26191745577018
50 0.0317598946720501 0.0220604325070037 1.54322583334171 0.753326329923061
50 0 0 1.09590854110705 1.13505967554634
50 0.0133153888054349 0.00665769440271747 1.39641106961304 1.45278932786051
50 0.178149591295872 0.152206874107271 1.06375455357957 1.39419175436684
50 0.299499865659634 0.313199715829477 0.643413952403395 1.16917502027148
50 0.137908676836561 0.132823805525689 0.807136228339805 0.648945611315876
50 0.118034720041754 0.115435449984421 1.7729099777325 1.31625628900593
50 0.0187106963087126 0.0151660135854369 1.22912826841463 1.32300242566343
50 0.134701201081788 0.0917844045080181 1.90230834476233 2.45516865708252
50 0 0 1.67485484581785 2.05021340727085
50 0.261235192968471 0.259549238297138 0.733772783466733 1.56735926764546
50 0.1159054850898 0.115340535123534 1.82004107228724 0.92336441396418
50 0.0382830948524555 0.0332195981571954 1.3583706486331 0.715084314278993
50 0.139161096282675 0.226282506700043 1.24987888085624 1.66472418734803
50 0.0670172662141002 0.0477217211946624 1.02760909015366 1.49846791107298
50 0.283803889908551 0.211933914616041 1.18036211541889 1.42737352341211
50 0.053838063027359 0.0269190315136796 0.775954482703864 0.859401004869339
50 0.0296609932569216 0.017691508787143 1.1243232911944 2.45092080243804
50 0.141368379156578 0.15681436520722 1.84586920883696 1.85112769501899
50 0 0 1.28070426945723 0.995784453349884
50 0.138723004379065 0.140413607098303 1.08247152044619 1.381165012074
50 0.0341736163957769 0.0536273407479718 0.967244048827079 1.16747104647546
50 0.0137686041899663 0.00688430209498317 1.57617014674092 1.30741283010679
50 0.0138305392084069 0.00691526960420344 1.20899513683441 1.13677582316436
50 0.051154633098618 0.0419829023977401 1.67797272846999 1.23676436617745
50 0.172817649063442 0.169280435958672 0.365199235441037 1.0061601929857
50 0.0165431063949317 0.00827155319746584 1.16929413847308 0.622659356213886
50 0.00274940550506785 0.00137470275253393 1.55906174319399 1.26730905996947
50 0.0556408914709479 0.046518256421944 1.30090669860067 1.54920068686754
50 0.0705988742658356 0.0478219094580368 1.39042824309883 1.34911971144515
50 0.030741709403009 0.0194557070020404 1.45614127845199 1.05115022601938
50 0.018114414910647 0.0160158735668432 1.39222942518712 2.29391697072709
50 0.0257872874725605 0.0237635551964369 1.72224706066573 1.05022175569534
50 0.0673716019160944 0.156901875182678 1.63756646261444 1.3300510388715
50 0.109522779956398 0.0743902361631375 1.43802686431728 1.92769285800297
50 0.0566519051921772 0.0410368430323478 1.32850669787179 1.16047249850807
50 0.0615158109319081 0.0504444233818665 1.42409989229956 1.21782069852826
50 0.0896105468102989 0.0648119392955672 0.625724763662127 0.601706010741293
50 0.1894679261108 0.204838863935549 0.763950037969801 0.65027110334272
50 0.0873543395665006 0.069757548169356 0.629187606341547 1.88517542374268
50 0.439735568161058 0.345095664101047 0.820429033730859 2.40128964704085
50 0.0824718062259192 0.220586885013701 1.16588100709522 1.38233410473224
50 0.0382699783741626 0.0312789406013881 1.04646498722231 0.665835505249867
50 0.0494754035143217 0.0388701485624276 1.11174523988299 1.92651836671381
50 0.0688625812988562 0.0615742232298346 0.771565372674347 0.781135137171764
50 0.0969986970529692 0.0762470806021534 1.06909082013429 1.63891809968057
50 0.110045791219925 0.0890960294966386 1.20712807551982 2.15689733237794
50 0.0600728597946456 0.0447549496256764 1.42513152294639 1.10657621153644
50 0.0385811465578802 0.030031185323149 1.2408652749945 1.24630703765966
50 0.120493327188612 0.0891430429148458 0.861188982788645 1.31880990628221
50 0 0 2.10150253635695 1.18244890747565
50 0.0744897880039006 0.0843412536539432 1.41682943046681 0.73469294968949
50 0.0642099822988024 0.052522746258967 1.34451302403218 1.63689138417841
50 0.11873638589237 0.0960006934256865 1.83616127414192 1.47433763271261
50 0.0877432458697159 0.0959109002591484 1.44776324839003 1.02690518957313
50 0.0208463723471672 0.0137799306923593 1.60245249811491 0.978538812079657
50 0.261501543208419 0.196853991396137 1.38204866373667 1.66317972808786
50 0.0285177193694453 0.0296253266826393 1.55303955500362 1.06294328609638
50 0.055129133875843 0.0575577630145133 1.8749116187572 1.15753716995998
50 0.055940268565564 0.0502349251316971 1.7327155164134 2.3859013517047
50 0.149660588372239 0.237536242373736 1.63980615036646 1.645119180286
50 0.0181808103752072 0.0134346208355811 1.22701864275394 0.770119635404164
50 0 0 1.05532968566815 1.00896086992449
50 0.0287360921558319 0.043524676514963 1.06274841804847 1.22136748584233
50 0.155666946069176 0.154805547495421 1.8277098770179 1.39268773790467
50 0.225977519488745 0.184399346740754 0.468067172556044 1.33799044467107
50 0.0102441209645604 0.00742397742222565 1.22931099068617 1.35950268677494
50 0.0915068333901426 0.102895301858963 0.727322760793157 0.926713710697445
50 0.0147346304064615 0.0127786437974388 1.95890564883652 1.69568496843406
50 0.0220350828109944 0.0236797979207608 1.12950969086502 1.15354163738824
50 0.244936814436299 0.205770398942016 1.20524618103711 1.34336024443966
50 0.149060103697584 0.133044434727854 1.00716865504398 1.11169774043527
50 0.0636570331622806 0.10201360604786 1.2679432730385 0.834589818359555
50 0.0631992563083828 0.0444617040296196 1.71615154668704 1.15512297710424
50 0.056440320926603 0.0475180261560537 1.78799682956482 1.35042450173787
50 0.036913702957348 0.0299326804829134 1.41524725842678 1.41891805227361
50 0.111569396911413 0.0868287583885113 1.08536670542446 1.39154670386772
50 0.121900423918321 0.0751502920145009 0.687390568080286 1.20065209987564
50 0.0440501578445407 0.0332236989296747 1.30288394093155 1.71766198197934
50 0.0784335187901872 0.0975656438322227 1.07456209574702 1.02453020742989
50 0.080246619744369 0.0898300638350033 1.45812230688806 0.664913418624309
50 0.0721055829701968 0.0787860943485345 3.21927978115426 1.03242461651188
50 0.00749259278093109 0.0106385382449287 1.98029681315668 1.16327962685021
50 0.103488196781664 0.0804606140561757 1.67096472684902 1.83441306098593
50 0.0307265672478569 0.0285166854422081 1.27931396131586 0.851855492041221
50 0.0333085413949922 0.0300150924253991 1.59448812142848 0.411337725056307
50 0.223232606581881 0.196087673362092 1.23622744437583 1.77948491315929
50 0.0545742960707427 0.0511933895071622 1.92051102302384 1.10919544148199
50 0.0199604878531608 0.0112717352965773 1.21497382438623 1.28993878725364
50 0.0854035917542761 0.0551814086463706 1.23658413719978 0.690499697975083
50 0.164801439681535 0.121214674826306 1.46271138477263 1.83734223576686
50 0.0803906039751093 0.0821409278123367 1.75653111755273 0.946402334551366
50 0.0790642400132215 0.0520792254419989 1.3712997224065 0.900032005647638
50 0.27081114503953 0.167245420818074 1.06314150936491 1.63887725584859
50 0.0876727299913829 0.252281491203994 1.48155646479381 1.65390308077071
50 0.0539093131525512 0.0411383006463407 0.985324637141436 1.10388194538115
50 0.0355005827664542 0.0441260414147127 0.724919377415598 1.47723023170003
50 0.0650855131830577 0.0541067236352895 1.82840155137154 1.53854143412996
50 0.0599904995147495 0.0816360735863012 1.2171417516809 1.45719577411542
50 0.0109738464589097 0.0054869232294549 0.711388091935091 1.39430777458613
50 0.0473801354584082 0.0594782524750279 1.83337439242493 1.19621364091646
50 0.162435733423751 0.203620027161519 1.27130987223708 1.29062682071743
50 0.0390544691948031 0.0266809485969575 0.986401290292252 1.28666833125694
50 0.0331687280114744 0.0320577811932502 1.29343242755121 1.10496295976014
50 0.0659818639535813 0.0329909319767906 1.13525216708131 1.1986124342535
50 0.0272400229917183 0.0211954951403291 0.536373175522336 1.57567672468646
50 0.00880771642296906 0.00440385821148454 1.03416975958286 0.730105707488087
50 0.0347066686362969 0.0373696943764816 2.09099881482776 0.907404112317493
50 0.0244505169271847 0.0200607144237441 1.81938655209545 1.20220284631788
50 0.054825887498968 0.0432705989966415 1.48862855154918 1.18897506527931
50 0.0176401961323686 0.00882009806618432 1.01416527236327 1.17325416918952
50 0.00204049796941964 0.00139483555249758 2.36913739315732 1.14839775654004
50 0.0542367411981434 0.0467828054450616 1.39378258137 0.856484296517769
50 0.0850567392699159 0.0748822073410259 1.12474803352454 1.17035144343131
50 0.146522362125144 0.156832934325293 1.24823574834193 1.09032950767603
50 0.124744898236288 0.135624429400229 1.59941459182632 1.59679475377124
50 0 0 0.990214355511086 1.094611839019
50 0.00329785779786612 0.0026042535603978 1.02327233476602 0.96024449882417
50 0.0231051218054337 0.0158856036620829 1.57080963272234 1.00327778087016
50 0.12269088614218 0.183071679003672 0.525335135419729 1.25475867776246
50 0.0196770973460131 0.0162894628756836 1.70556430931375 1.37729033095997
50 0.125248120810538 0.100481961061646 0.70453875355471 1.33361401428489
50 0.2053528732555 0.200701650002112 1.25153222162226 1.49468256375472
50 0.0262589427352329 0.020746765621169 2.14154482254353 1.44075674350045
50 0.0400398157778241 0.0293426598767439 0.932398197421856 1.31996815699319
50 0.00368938253522653 0.00393742659035562 0.875167158376235 1.0692129890773
50 0.0823858865881837 0.108376419505336 0.936895999833967 0.819740058852973
50 0.0420610497521085 0.0711206417735753 1.53403952668563 1.04672921271117
50 0.135226225028268 0.126569098355907 1.34751362063506 1.28351037538578
50 0.0276006014206694 0.0187429580164987 1.23148479169314 0.793658122000366
50 0.0377404161223484 0.0359107302742566 0.875814255926695 1.50662956645224
50 0.102889307026706 0.154742489854464 1.18393023691334 1.20218987412512
50 0.0747078963684022 0.0808566972725983 1.28991186589556 1.21958962586107
50 0.0477125335845034 0.0521361656914798 1.85223084586447 1.52558160310471
50 0.0302130047111105 0.0240128786292968 0.542079283987077 0.964518426565923
50 0.0122869168263941 0.00818165361388755 1.67501578499615 1.36746878972652
50 0.0760342947227698 0.0455650706571932 1.46540103242701 2.48190971343614
50 0.00158274258475441 0.000791371292377204 1.40693555292491 2.52260986009468
50 0.00593724020375183 0.042576012178287 1.08798835051563 1.35910834201304
50 0.226514793692221 0.202320717264505 0.160012240994896 1.06170455894985
50 0.040552679847374 0.0297335161878931 1.00695512018214 1.41591066388776
50 0.121879907725365 0.119644342396301 1.13119401648846 1.65774198221701
50 0.0635174409301044 0.0573496178314061 1.53185889997834 0.750684738336053
50 0.0037294338239698 0.0018647169119849 1.60216066101441 1.18773225183538
50 0.0161465650118473 0.00807328250592365 0.580503422901935 0.686787192977974
50 0.0990654737787878 0.197679062222413 1.86492043156339 1.86038943812395
50 0.0687773448246666 0.072587354355543 1.11498023102961 0.91924541866806
50 0.0230426481883526 0.0153608911581109 2.43263938088623 1.42096532203832
50 0.000234707095957869 0.000117353547978931 1.28175691289496 1.62503725314752
50 0.0303202839948013 0.0473020541803914 1.10441224537951 1.02855936940553
50 0.027827758704157 0.021730735964287 1.6594683163947 1.44277885039263
50 0.00157327223814192 0.000786636119070959 0.767855608382362 0.899798047058805
50 0.13246423779602 0.126650044737768 0.845716977937697 1.1443011123516
50 0.159352411879183 0.171753189908266 1.38662421083511 0.876367716649131
50 0.0427785736966304 0.0481286317215148 0.724837242430045 0.858709787606365
50 0.0373627230780411 0.0186813615390205 1.70279611468019 2.10424017657475
50 0.0244837499067026 0.0200992577141465 1.74364267815507 1.63211239100854
50 0.134151205488541 0.091484670134475 0.659370507556229 1.91545083908084
50 0.0989521003093857 0.102684616464903 1.80402674468426 1.25857793066139
50 0.0200953288843563 0.0121015926262273 1.13062841229741 0.763417631422715
50 0.0164791274639432 0.00823956373197159 0.83995768137773 1.00389329640708
50 0.0303606683694783 0.0230200716899385 1.71661324658142 0.973657940094546
50 0.0453306329699219 0.0381496889344585 1.58477362729771 1.06312755028117
50 0.156728707559905 0.152280953265855 0.99300354345226 1.54903003198368
50 0.282109421239336 0.25667208804653 0.696508272316366 1.75875092665597
50 0.17112005421294 0.172321833760552 1.6191202538491 1.21979413114739
50 0.0347406932998985 0.0173703466499493 1.08553674301715 0.778723715602129
50 0.0369621706106613 0.0336606972420905 1.10232336323782 1.07285196316073
50 0.132612208865776 0.244986816193442 0.983596437412605 1.16910572600553
50 0.236952131324835 0.16872402915476 1.35246793899488 1.47608085898954
50 0.0666457430534759 0.128186419130049 1.60769102035712 0.776662680255303
50 0.184765163415774 0.157523925031363 1.19049326609706 1.77468862661345
50 0.270352775057596 0.289167669742352 0.814987142397901 1.75358383378163
50 0.106508406600718 0.0828514117056459 0.959953966017894 1.28921002719239
50 0.0275014250904336 0.066288828185237 1.48773546807099 1.09423202367601
50 0.00535432717094598 0.00354727301738863 1.25883271054929 0.665948632723251
50 0.122098683151905 0.106497066460211 1.23142576756039 0.857022226240865
50 0.0161434191839534 0.0243955771564485 0.989894336243707 1.07615139708693
50 0.0827539185834221 0.0679182929515525 1.61842082828908 1.90287563839072
50 0.0343404651989523 0.0295911562727897 1.71469664989404 0.97795465961959
50 0.058141640813086 0.0425791007583811 0.742640655776871 0.807197333458312
50 0.110972455738664 0.0926285992614729 1.47280248401296 1.86803052083315
50 0.00878503556238961 0.00654790821786629 1.54757892233608 1.56881492729444
50 0.00975443349376374 0.00789577066973104 1.34766074585206 1.52052000415349
50 0.162151103753768 0.12888220713072 0.792934902464377 2.2048669048068
50 0.0127878090192444 0.0107257409846286 0.807326846182127 1.00205857737337
50 0.00250469316263887 0.00161005742781919 1.5010714586097 0.235983532194156
50 0.0246696525871567 0.0195725231092084 1.07915449717616 1.4244400925313
50 0.0268750300699491 0.0204685902047869 2.17334159526733 1.58391432127637
50 0.0450769404460855 0.0347931668807218 1.14673822327463 1.11975688836232
50 0.078758416784995 0.0644555976600658 1.75364394158688 2.08969959994977
50 0.0390041226383832 0.025693438588476 1.26704110733534 1.3649729671336
50 0.0653747902384372 0.0469229724803085 1.45268594923095 1.41998160287411
50 0.100123760227965 0.102425278614087 1.24222793094311 1.5777761205458
50 0.122411920684168 0.171602562756566 0.94840982080199 1.88745982214017
50 0.0288765781285833 0.0144382890642916 0.753401040492595 1.32180337957898
50 0.16249018516512 0.142922378492992 0.846141248580483 1.18250463039111
50 0.0458373932941636 0.0618657846664952 2.02808562253743 1.06832266011812
50 0.332091420018738 0.252642777294926 1.15592826327684 2.18985771218124
50 0.047519518985461 0.0529298788585283 2.21648963441839 1.44338929308896
50 0.114847005811564 0.134049258088662 1.62477832296037 1.23066855622373
50 0.027653603803519 0.0941397025116932 1.96808226919976 1.57816568081851
50 0.100900219465132 0.0929212945607746 1.12848895851014 1.37288509935455
50 0.0752642597911388 0.0501508686604165 1.51042634155094 1.76452821750664
50 0.0293830222783102 0.0219775397811363 1.68158405222108 1.07921082272598
50 0.0309385061127697 0.0188518999502681 1.19545102247596 0.850293099017294
50 0.00151063307249678 0.000755316536248391 1.47302136795722 0.811645293980046
50 0.0516358451770668 0.0830860584818437 1.66260812685936 1.20753478129431
50 0.0310883798448723 0.041721776508912 1.09101034254792 1.1380091023546
50 0.00469433364879525 0.00473092871348028 2.11031105816602 0.502111531539388
50 0.0335226055093695 0.0375793812868791 1.0945569421251 0.616921028032474
50 0.00553023161330209 0.00276511580665104 2.11229846059187 1.39468108646345
50 0.138859144455555 0.178541399943139 2.28933672724848 1.23161460064645
50 0.0659746546044044 0.0583136259501155 0.766699027298835 2.00215771260706
50 0.025659468975588 0.0210344551916114 1.43417593932737 1.43492593738569
50 0.140576877116794 0.130230214003496 0.965729291238854 1.61236104891859
50 0.04959146266956 0.0556733123367614 0.955663786116047 0.774124523673369
50 0.0382882349975089 0.0343775912382946 1.32774668183679 1.28847331912776
50 0.0606445040735973 0.0483816772421052 1.20369351195485 1.48003865921147
50 0.132149293472987 0.0985244556540178 1.36295559195542 0.877228279829107
50 0.0861774927399134 0.0994087546256193 0.85596185426741 0.950735017145405
50 0.0327899259309332 0.026775263294553 1.11114116373204 1.28890684669914
50 0.0312222813542583 0.0371851177875202 2.20624025511638 1.01843728803498
50 0.12971649499339 0.0996131872930402 1.04780644390556 1.18223274918162
50 0.0460827547745392 0.0314263232911392 1.03986937381607 0.994552157470317
50 0.0102298057437131 0.00676448577128907 1.03373109150835 0.725172979807794
50 0.188765406548304 0.106118328059921 1.06391427916614 1.84372758140699
50 0.267736659067018 0.200921412790896 1.15349211658151 2.31119289258127
50 0.137752931869334 0.117650060681093 2.12251225471702 1.68460730767001
50 0.0638440474898152 0.0784019954576138 0.841109259682846 0.378489629101683
50 0.0575080813057712 0.0394322912111465 1.56723897861005 1.50724254628811
50 0.084366499633298 0.0575948775416939 1.39626992551205 1.59919989008672
50 0.0841984865854635 0.094971088447807 1.46703246162749 0.818060309284005
50 0.0198456873111489 0.0141262913141855 0.99364886424959 0.847126510192484
50 0.0764981489266001 0.0382490744633002 0.817051067057515 0.897139486903373
50 0.038612899537188 0.057083029220739 1.2401282050214 1.15514797874367
50 0 0 0.729942611195268 1.37252396319626
50 0.176070453120434 0.136860496095123 0.943023269543296 1.38138425207616
50 0.213797720324797 0.195573280557346 0.46440677011878 1.15244012841594
50 0.0928284900869685 0.0736873377740706 1.38829307973348 1.1840295282572
50 0.10285738487038 0.0704172809007009 1.01715364244056 1.4282146404169
50 0.113584598388921 0.170668329709725 1.04966383903104 0.795902622404967
50 0.115743678438433 0.0967033300042504 1.07521581620417 1.30053890929477
50 0.0686090173650423 0.105293680009931 1.3277579127412 0.501585203212362
50 0.0606446443636212 0.0458045328598341 1.83602996307313 1.10388634061736
50 0.0343236635041283 0.0268541900382706 1.10596536048832 1.00878220208943
50 0.237945052089673 0.233741338514477 0.673180191542922 2.51396397907631
50 0.00235561697388656 0.00117780848694328 1.34898559559443 1.12152677013799
50 0.109297195307836 0.0716185881085307 0.929689173632801 1.22269415920013
50 0.00209611596061682 0.0053181912952547 1.11777253221377 1.73492878857807
50 0.00415394666041264 0.00207697333020633 2.56956660038026 1.54231046611196
50 0.15343200540307 0.164397703049419 0.663436322134422 1.28756192662987
50 0.0252030240533163 0.0168059748451397 1.7187966313205 0.81745085396689
50 0.0302113905462755 0.0262248313884209 0.902223638860691 0.948315105215038
50 0.00266655651771297 0.0016216720513475 1.59391579131867 3.24797757718023
50 0.0134435256267555 0.00672176281337777 1.85002774500969 1.33076185113044
50 0.0528421755717612 0.0406303375964937 0.80564438775947 1.68513423209254
50 0.0615543639619412 0.0532214924377271 0.812642598104829 1.2783505747463
50 0.023024627025229 0.0152815579591393 1.34642972205052 1.94544951338248
50 0.0186824432784339 0.0154536921682976 1.83803466686733 1.1353456497577
50 0.251731093535689 0.218768379603922 1.06641464251051 0.851896946784548
50 0.00665029224174815 0.00452529426436383 0.779745244883423 1.34250389122364
50 0.0543005841593467 0.0477085408511968 1.73302562476495 1.29635576585513
50 0.228255673668907 0.202927332241812 1.32687900497037 1.71809581714524
50 0.0743366463252524 0.0718622016212453 1.27543668934443 0.622223851522098
50 0 0 0.960020802690408 1.67506639274028
50 0.0492980797426814 0.0425205610021239 1.11540231889599 1.13202047578058
50 0.00498796560314506 0.00575209372890896 1.22397431826935 1.7958854466098
50 0.125749986422969 0.108705289016707 0.901012973593938 0.724833704310618
50 0.045703957955975 0.0311659007786904 2.0310091943916 0.914166717540395
50 0.14674471932829 0.198553069815233 1.00787718595647 0.698274675089094
50 0.030324143697073 0.0234359979393855 1.70427523322565 2.06737073981705
50 0.341566929337196 0.28771153036155 1.03555769596468 1.90350015484882
50 0.167275620201703 0.126136478315037 1.01755568177022 1.23332440509522
50 0.0143124422192425 0.0118982413873597 1.06404869609449 0.65727302621631
50 0.059671160910531 0.0525147401790901 1.42702339420196 1.20870641025097
50 0.0503152672023166 0.0936688700157155 2.1807705130669 1.19268732358299
50 0.195977273668039 0.163397279562742 1.12905347999684 1.41583773496092
50 0.00377003044281759 0.0057743886942392 1.38763589894582 1.34421313901414
50 0.0672819429933063 0.0713831568679496 0.943077124961729 1.38897095818286
50 0.0108334286321376 0.00541671431606881 1.11376730503824 1.33277270818514
50 0.0157470896630924 0.0122697865185458 1.29678764698235 1.6367686356488
50 0.0110147198423053 0.00550735992115263 1.26299971918371 1.79433533946199
50 0.00796452379867474 0.0183202393715698 1.21187718610037 1.67402719675617
50 0.207843529561595 0.146923477410185 1.62187435899931 2.0044356709774
50 0.0300932352921971 0.025406813956722 0.964736991888963 0.821215211497568
50 0.0267611320853975 0.0511322935629841 1.54399339861461 0.621908172050381
50 0.109117441763755 0.0870227827299552 1.25577319537447 1.35542447100763
50 0.0183638872519579 0.0136554761279245 1.04386508391712 0.344170672713436
50 0.0908706065542128 0.0768077722483065 1.71269752676181 1.6106140363773
50 0.0674342723895563 0.0528815550021715 1.67443582101229 0.47606835942619
50 0.0680543246849831 0.0610098270851908 2.14994955918942 0.701485791367867
50 0.151142611256966 0.13520074221691 0.28022700789133 1.41286305095261
50 0.0492063884823411 0.0574850920786151 1.97974726031741 1.36569427250818
50 0.0441585702112637 0.0669392527719134 1.29726278252446 1.04687438670489
50 0.0943119339882061 0.058821733366465 0.7915501868452 1.08368562925915
50 0.0732714739192151 0.15930366783404 1.30618660845018 0.983131335371765
50 0.182818033357825 0.167755822012222 1.49047395651408 1.29780114999771
50 0.111188411642765 0.184357237144411 1.65082890343763 1.46062464307274
50 0.0867662910296825 0.0664292869555948 1.88388222967231 1.49921689297678
50 0.0083296691128008 0.0142608168201765 1.63707964788866 1.50900838771796
50 0.009201699730409 0.00591843812534548 0.983214209298504 1.84271227657605
50 0.0968933998690096 0.111826696231727 1.73457914433735 1.2362624170927
50 0.0995476665781555 0.0737509199301334 2.12952731313314 2.67835724067637
50 0 0 1.31757901330153 1.62439466367215
50 0.154873625189614 0.124349104859149 1.79967914129136 1.69439370699114
50 0.0237181475585217 0.0191077691308553 1.68752911600499 1.19732852196091
50 0.00997541009896733 0.00498770504948367 0.782529788684563 0.780155616933177
50 0.134760416407881 0.105591107398382 1.06097930764079 1.68098927229903
50 0.136599973250431 0.105108541990236 0.985231680343914 1.49515000898062
50 0.0392903461884434 0.0349913520908187 1.8260659074155 1.17344416213299
50 0.0691235524219978 0.0468679638094906 0.650432818680631 0.968715956038788
50 0.0678806585046645 0.0439144360690995 0.802463983112441 1.92250425332367
50 0.0400380994492859 0.230687356810191 1.02891114863679 0.971846339831023
50 0.0520541244898739 0.0416805720858448 0.91861846814654 1.63068823034209
50 0.0559066672871054 0.0501531094211703 1.39913427386914 1.00487827447715
50 0.00738643197553704 0.0056732410591355 1.41115270667591 0.947130944487475
50 0.0261113512669293 0.0130556756334646 1.34553614904608 2.35358562195515
50 0.00143303228244663 0.000716516141223313 0.669813678697073 0.705494007641048
50 0.0613498089883895 0.0691613477609131 0.905039399268107 1.24808397531954
50 0.00502788897448295 0.00251394448724148 0.7168291386856 1.86298924401657
50 0.121119613675435 0.0939893367330052 1.46101824757186 1.44376633610579
50 0.0478795920246454 0.0450000820713615 1.78377372262695 1.21719471472519
50 0.099616743273745 0.111455491292715 1.97093087713431 1.38247662966808
50 0.0551593134960699 0.0445104099240049 0.669923679307946 1.55177395534627
50 0.0560571634642903 0.0470615637803631 1.27662215469416 1.02930091978266
50 0.351734438112749 0.243484936155455 1.24412317529518 1.53638964140434
50 0.0340348730479885 0.0581383130007303 2.29202198371297 1.47028868753301
50 0.0257134018518218 0.0452703494760836 1.21221520369997 0.867485663850631
50 0.192966328762505 0.172471980377833 1.04147873972687 0.810523193469099
50 0.0574797652128853 0.0720877267356157 0.883125745933883 1.049282125682
50 0.0333402355335323 0.0166701177667663 1.1373763352483 0.839609975017625
50 0.0503201516222799 0.0351551683019125 1.91066821679501 1.76514752706129
50 0.080854470708538 0.110156969743487 1.28793360572019 1.45978941410305
50 0.115476157700115 0.105763126301488 1.08531381293144 0.722888066286546
50 0.0165322153317465 0.0360981892535657 1.65693388470977 1.33508521223662
50 0.0207231289845244 0.0103615644922622 1.08824425168051 1.37262182243636
50 0.128039950300132 0.0953263865663636 0.518355285581808 1.28061210241323
50 0.15065595813922 0.116279784687919 0.938628557270667 1.35308687405136
50 0.052508229955082 0.10602079211276 1.01070725866536 0.717063640388406
50 0.0263228218109316 0.0179315450849715 1.96755030260854 0.899749612774458
50 0.0715257849902088 0.123752008614424 1.12291645264397 1.59213577185555
50 0.14703425811622 0.103993939501452 1.54935943472864 1.74731134318221
50 0.0684979921921073 0.0510457283607114 1.95951121945397 1.48018701240322
50 0.138251329747086 0.0884586632550335 0.904339112681014 1.12448939243635
50 0.00339764170995876 0.00601912559994034 1.84545670094498 0.853619321941136
50 0.0816533576843163 0.124254649311304 0.974808807315826 0.902113638484419
50 0.0375543790187487 0.0287902928475308 1.61883777284396 1.06836993548191
50 0.0853201811441599 0.0826701093328305 1.60558187680993 1.11454815761326
50 0.0206659832234665 0.0252443809412256 1.20531002429948 0.886611505607751
50 0.0286671309018387 0.0187871598835066 2.24389591254149 1.9227807878568
50 0.163417812521736 0.137344077279023 1.45954116738501 1.05551104839433
50 0.0783563617193088 0.0769695250475146 1.31477168596016 1.05736389619227
50 0.171119376561025 0.185301664174014 1.01741551203742 0.711108823766963
50 0.0634774961184107 0.039045334220742 1.49485119216789 1.92038664214211
50 0.0754191497394815 0.0708203548470352 1.44802132803141 1.53301969145905
50 0.030459809023048 0.0300882922742886 1.39330144311905 1.02003287090251
50 0.0117062763878269 0.00585313819391345 1.4936933790612 0.709200140019061
50 0.03424952136913 0.0242985765500233 0.791533593976049 1.64912542949334
50 0.0735114263947024 0.0627956543453113 1.18487386371179 1.74336862262677
50 0.00161432386871237 0.000807161934356185 1.28463107384066 1.51016745915812
50 0.03010312663885 0.114042798025841 1.90043673788169 0.944782872054277
50 0.133627615366211 0.149658789630143 1.20321916138907 1.53754681897885
50 0.116591603945755 0.243115557335614 1.30340775498285 1.42071994675461
50 0.0247003790636179 0.0200009298237576 1.50903045444813 1.14056829550344
50 0.0122747355780708 0.0107416450711388 1.50529916870659 0.710552442561462
50 0.000628576210816911 0.000314288105408455 3.1398713966109 1.54693911626569
50 0.06990898917814 0.0449780447587954 1.33139489548981 2.56828198821884
50 0.129058973432402 0.137658886473939 1.75679264621754 1.26433594487255
50 0.0665750388975504 0.0812748064632839 1.41428882551311 0.949440111055614
50 0.00398361928675453 0.00199180964337727 1.45554355099641 0.778508081883397
50 0.0575150527766631 0.0367258603932477 1.38576550749742 1.45868370104932
50 0.0746752132552172 0.0451423159999632 0.672594587901557 2.62586846875254
50 0.00597479946089831 0.00438638774609668 0.977489031547657 1.52252189763252
50 0.0792902848210296 0.0688505108669023 1.58646757528734 1.14368807614405
50 0.0618882255440986 0.101986844885107 0.821613705562024 1.40234621158848
50 0.0899557002703011 0.0761103517710855 0.654056115384315 1.48824184825317
50 0.0251631433232333 0.0236481376431243 2.67128356928203 1.18979447867434
50 0.0481183097443481 0.038306732044388 1.0614869004853 1.12471204205365
50 0.00607458863384129 0.00562811555219562 0.967363978425122 1.05332412408716
50 0.0331311631806142 0.0165655815903071 1.34227801476381 0.738220675962507
50 0.113062364052508 0.115799003303812 1.41276728694989 0.980588696853162
50 0.343092776336042 0.258217583803986 0.957731247031202 2.09420669123789
50 0.0501548223847954 0.0740410931125827 1.16555345240138 1.56787327658805
50 0.116711592057541 0.0969996597093082 0.994670189369164 0.647750313562198
50 0.0468291952885883 0.0519799710004144 0.980076840361255 1.19287163485676
50 0.100107937013037 0.083255489930151 0.866718269863762 1.02779640357009
50 0.0497242479232104 0.0411929743178935 1.62527597836076 1.15656819319005
50 0.096762625618703 0.138979831382664 1.17291949608862 2.02201739468814
50 0.101902788070091 0.0607032724721918 1.08522989946343 1.43736164063649
50 0.160614062486819 0.151355517484467 1.17191505712221 1.15434565940845
50 0.0410698750725494 0.0320850794397904 1.42391604959853 0.870143171171635
50 0.0591801335617551 0.0764265783608694 1.00200122221427 1.52798501998322
50 0.145083524972653 0.109731289702979 1.06066714692954 2.06778546431845
50 0.087393787446949 0.0626688636727186 1.39160436047219 1.31206566768248
50 0.0929298597837461 0.0625751186086953 2.32815842824963 2.21995519171766
50 0.0661202683732456 0.0788829113333689 1.02422230827023 0.843919273248214
50 0.00704269108889869 0.00352134554444935 1.42090943725342 1.74559123057352
50 0.176264993977996 0.313037379055669 2.07655275440309 1.34808741200059
50 0.044732153589183 0.0659704550605233 1.77214757653292 1.05259786108955
50 0.000496914233703364 0.000248457116851682 0.871245686726628 2.00365568247233
50 0.0938747712693059 0.119369408275683 1.29597197312788 0.986109281666092
50 0.0355037180804242 0.0300199560262677 1.28047164202584 1.1383170263935
50 0.0870596521020696 0.0795847596943879 1.11573443864434 2.08188159356543
50 0.12199073960187 0.100895684791815 1.13061458445815 1.05107076397074
50 0.0489813652030668 0.0371295462638677 1.14213703361408 1.05313015020997
50 0 0 1.55099629536314 1.38721937173802
50 0.0961427306657528 0.0991154949987725 1.75716661022835 1.05318210018978
50 0.00728861836284302 0.00364430918142151 1.3684396896727 0.72559530591457
50 0.00812916495340821 0.00648444018522089 1.77233303006707 1.78821308194569
50 0.0278605903110387 0.0196022757765744 0.908444916352112 1.80214341493632
50 0.0183597782479418 0.0455109639763549 1.16817499753056 0.865330073805138
50 0.0336031227832068 0.0246264232654597 2.14793216127315 1.07352994913286
50 0.0492277646836153 0.0504183507088465 0.965491066493124 1.25239951939091
50 0.0869443105255542 0.0888917424277971 1.55407961469103 1.48609503499037
50 0.0677398800077447 0.062156271663034 2.57779610186929 1.31574995157119
50 0 0 0.877151665108657 0.951473033857293
50 0.0158669673990858 0.0162159466733464 1.58408034271373 1.41972516989148
50 0.072536203500071 0.0575986430916942 1.36535938529565 1.09895050491468
50 0.114023708458875 0.103681404180034 1.0979894450479 1.12549720961983
50 0.108651079912999 0.0825134565803931 1.28806716135228 1.19885148216695
50 0.0999793075604802 0.117193574192396 1.84988584225548 1.15240197465196
50 0.0277123641813221 0.112029122314311 2.10615851839846 1.28208242512474
50 0.0265506721993726 0.0410950284859428 1.73008679248808 1.03338167633469
50 0.12866388842265 0.108513910090032 1.5618664859481 1.11105479338035
50 0.0461028184675805 0.0295882506982982 1.03063090252178 1.58833891616889
50 0.00787488914875529 0.022459302947537 1.72348606395257 0.856837290952554
50 0.0144408250700258 0.00968733146275907 2.22825038859097 1.13846886434823
50 0.0181780601938403 0.0121972141911117 1.19651773969937 1.30487060320385
50 0.00162715020249153 0.000813575101245763 1.26489426514914 0.823624151165955
50 0.111820839183275 0.0559104195916376 0.591505846426402 1.14173144787396
50 0.0564066393059874 0.0906876929031996 0.80706572968779 0.644094004233261
50 0.0648627292065904 0.0521134199412182 0.431275969571619 1.56915397060767
50 0.0545608418463927 0.043612688443227 0.840074906415444 1.25060131160608
50 0.0171096961333265 0.00855484806666323 1.58331326750077 1.27650298928404
50 0.0403622528615004 0.0368910590064816 1.37924942300646 1.43259800376353
50 0.0354546278359363 0.0283145580746098 2.03304050063419 3.00995860301631
50 0.0315222418095479 0.0383390143659874 1.28118250217441 0.974460048512059
50 0.0649330266917174 0.0527591717227673 1.08023914289905 1.11034479922255
50 0.0928747706590923 0.0590838263021312 1.85314526990008 1.91954072485376
50 0.151544161857786 0.121422830212571 1.22815035672327 1.82205328799302
50 0.102263046268899 0.0856534391154197 1.49282026848059 1.13987996708374
50 0.0363611930293524 0.0342648282773425 1.80760445461094 1.34532695962214
50 0.0269722161330667 0.0134861080665334 1.22277265335145 1.81471415555217
50 0.00340422038863084 0.00170211019431544 0.827014193587985 1.02140135481615
50 0.0256248261981412 0.016248121864016 1.44881191926573 1.5284950025166
50 0.03153884095326 0.0276053924157044 0.83730898495695 1.42570458374402
50 0.0965663604675135 0.124907498967649 0.993068828494769 1.70875986640343
50 0.105496086576061 0.0853561082365027 1.44411027290305 1.82694767836558
50 0.158335785720747 0.129091054750307 1.58874276866263 1.4989815360606
50 0.0102748891604533 0.00513744458022664 0.956078771190509 2.17210065156134
50 0.0343944639148603 0.030613393556028 1.96734739995639 1.13188475793661
50 0.283266883971202 0.295368880953202 0.588675990875661 2.19299689568801
50 0.272612559916984 0.234109890366194 0.921841762142795 1.22589916748075
50 0.04157887559094 0.0474425721617057 0.629889903474867 0.985461517681786
50 0.0265706679363875 0.0238337885319181 2.42670644913799 1.53072502770465
50 0.0494635101770671 0.0394541612552123 1.38729337364794 1.1276943297911
50 0.130804538120652 0.244185527947558 1.01173099530144 1.0973209441514
50 0 0 1.11070940069137 0.931317640515579
50 0.0571228593300079 0.028561429665004 0.831983451203516 1.27562247520011
50 0.0254332911671634 0.0127166455835817 1.30040125374146 0.891954804372058
50 0.101855012780475 0.0690877933694007 1.29223524666566 1.04593785874394
50 0.00987380660050478 0.00908178279580677 1.35629982443569 1.38960365955663
50 0.026001635193039 0.0465370754229308 1.08486327019311 0.912255440503967
50 0.149294682405176 0.131261924444694 0.678344568829231 1.39745504465064
50 0.107974484543546 0.0934021368030515 0.512646759875951 1.02448528639874
50 0.210399182129801 0.172620568370139 0.617555782376287 1.56940771586685
50 0.0183758492201122 0.0133372387867226 1.58308893708376 2.03216915908694
50 0.0382112878023736 0.0279450641659479 1.01969898747336 1.58647457151382
50 0.207806937145565 0.149142084585899 0.800825576666115 2.42912704614849
50 0.392487052194806 0.299150852542298 1.66895101228868 1.14649763466801
50 0.0160819676887645 0.0110533588607445 1.30233634198528 1.19082808624406
50 0.0889690497788572 0.0698204753948423 1.4803771571981 1.6505326324473
50 0.145147057409415 0.0961717022019279 0.509543875910043 1.40742033378908
50 0.126434181649191 0.0948187073251733 0.849300971831288 1.40552450355331
50 0.204766977087587 0.189165427961453 1.25524537594851 0.898579521506956
50 0.212639409643348 0.204399705285488 0.976084826119554 2.00585938007434
50 0.0464173198759856 0.0429605413544693 1.63512889918762 1.41892973147536
50 0.0392625350057516 0.0261323703906129 0.876051288746853 1.62816644579607
50 0.18291312192434 0.14054704431039 1.01792686232957 0.716594044306608
50 0.0704758932014613 0.0556558972304783 1.69941561255164 1.85716652988666
50 0.0089574146574306 0.00665475946278104 1.89203481320506 1.4106818371316
50 0.068201545041704 0.173454888755829 0.640246601777898 0.933184153902875
50 0.0523871980847741 0.0439502089751072 1.21091042579664 1.30291068126644
50 0.0860194162593686 0.0855175881249517 1.16236064812716 0.201471904723654
50 0.107860641831723 0.0701054221150871 1.192097814058 1.19754279337325
50 0.142902106114789 0.148321298140987 0.904334953177987 1.17076313817286
50 0.0307603903078149 0.0153801951539075 1.28732244289121 1.30788930753709
50 0.0136759088997619 0.0100147176972166 0.575947231999034 1.31350884000517
50 0.227021480510888 0.221655548951373 0.933026651317107 1.39735603096598
50 0.252102806321328 0.319269564816199 1.82128045768604 1.60191761771789
50 0.0423824561074262 0.0630165668214579 1.54398310222229 0.754545426256302
50 0.0239291933982193 0.0256230213182259 1.36425228204527 0.962231714443991
50 0.0259916435682625 0.0324068029526527 3.43374216687992 1.08708437107388
50 0.0450894741905723 0.0318529775546689 2.29772854161486 1.31254999062745
50 0.00256355260427939 0.0012817763021397 1.50222039202388 1.37992399286687
50 0.0670940667133344 0.0682297416098095 1.29333195050352 1.13297558039409
50 0.272139170070019 0.243080857466837 0.425038305491897 1.16599457925996
50 0.0619221857173405 0.0566966783425661 1.65313126033778 0.896831215441855
50 0.0270512154095838 0.0135256077047919 1.23830629397626 0.890493854665588
50 0.0362516508536144 0.0269892948491667 1.16188624897753 0.996852673649841
50 0.104024583944404 0.0842869910405312 1.48226519854342 1.06287347035177
50 0.0545335712348381 0.0448090514087821 1.4309721013132 1.48945412790011
50 0.0114417854596688 0.00753244461837257 1.15132906918372 1.64849077064592
50 0.00815645845543157 0.00755893689270715 1.38598467262157 0.778003270427237
50 0.227496639997422 0.237198726409951 1.19523134388438 1.56753985994749
50 0.0757805611050659 0.060681803246534 1.98275146799077 1.35596674802459
50 0.0762717837884364 0.054583137707417 1.10822073322965 1.6434367973451
50 0.00755361967205224 0.0345687983803096 1.99584241296206 0.73035511193727
50 0.185116903039722 0.133018997354872 1.35982153463929 1.45054003176451
50 0 0 0.656778200103233 0.685788180626085
50 0.00046965022878323 0.000234825114391615 0.848781320379083 0.929549472945032
50 0.0806437102291063 0.0952758887810607 2.3470369697862 1.30141750082218
50 0.00689758514486536 0.00425358554228818 0.574849011245886 1.63100336977344
50 0.00142964155578102 0.000714820777890531 1.61698505798024 1.51626016644544
50 0.0411872671495702 0.0549261963775029 1.37946732537837 0.779277093626812
50 0.0632920802879431 0.0971211798838116 0.845073499495397 1.35221355947259
50 0.147605856447394 0.130621930392139 1.45699687716288 1.61160469239412
50 0.0266817182977184 0.0222340592370172 1.21891290487753 1.09599346140691
50 0.0528695442133565 0.0366581057378059 1.65960240909018 1.39725516152807
50 0.0407136240210797 0.0587898228128098 1.54035092329311 0.674276155792463
50 0.0562230599182434 0.0474049758406144 2.45541919942167 1.19516805396424
50 0.0205582806454602 0.0155081932234053 1.37446671403785 2.08891334885389
50 0.324772091042336 0.265023249064167 0.921250710416175 2.35289534693711
50 0 0 0.77222179679293 1.47616442801278
50 0.04955846738598 0.0294720825256895 1.40390450329563 2.68279476911344
50 0.0892084428127195 0.0769184433541202 1.56840991172766 1.61640410498514
50 0.0119661767166365 0.00830431468852054 1.04048050273492 1.80593288237159
50 0.0300747935184166 0.0352104462051294 0.814419205618592 1.14840775364062
50 0.104841809095376 0.124995207492355 1.36121813091914 0.832846294432018
50 0.0731867608947522 0.0526864320780983 1.35614433241892 0.981955291647832
50 0.00230142383447683 0.00115071191723842 1.01720553026339 1.56494430604723
50 0.027136684122482 0.06988455578264 1.64800425334856 0.922119534698121
50 0.139102339362966 0.198096341227973 1.33657012218636 1.22061790052614
50 0.117051286299375 0.127101931856248 2.09377689315131 1.16902823765131
50 0.0514956191934256 0.145847965753963 0.932441544422527 0.686931842608646
50 0.185789309048289 0.167597326801119 0.510282843530543 1.02337042150962
50 0.0884493211657258 0.0442246605828629 0.864642942527742 0.934321696308649
50 0.0418342211331414 0.0551249969422756 0.782926143241509 1.30552914385763
50 0.0793739385382254 0.0631098376968062 1.02260386107103 1.41873535562753
50 0.0880722552418997 0.138828983511417 1.29980638048844 1.01844457673191
50 0.0272975628996945 0.0136487814498473 1.28358368126716 1.21206605104085
50 0.0885237634946253 0.0888333455041894 0.905192825830917 2.21218065488831
50 0.138265500302589 0.118365159821786 1.06303808433239 1.77044366067662
50 0.0932428291380691 0.0696571844127012 1.31363056727131 1.01075517885796
50 0.0888765016838147 0.112535456811593 0.754755601278793 1.34480632254339
50 0.122065791388965 0.0975921117963383 0.855985146406578 1.4859059067339
50 0.359121399376911 0.308364248133962 0.554812562492908 1.36117466605722
50 0 0 1.34935742130873 1.52009865794523
50 0.0999515974647021 0.0859281353422093 0.852957139446997 0.808899987697885
50 0.103226915398259 0.135519621637509 0.592471472631509 1.04156671635373
50 0.0741489742912549 0.108322284033977 0.418349730698737 1.40908146899996
50 0.21021575036665 0.140399274849062 0.775048492030053 1.54210462902087
50 0.124423566256088 0.0899155098218078 0.948355179366011 2.2397074260753
50 0.145951985595567 0.129226532577128 0.804688130075392 1.4773555231371
50 0.0786984545251695 0.089854504273707 1.41749164782482 1.07350004478004
50 0.141017930888199 0.107820746640744 1.02427388082685 1.00894702281179
50 0.0660310186886042 0.0494327888083246 0.749169749844618 1.01028348537576
50 0.157255867868453 0.116272781018626 0.739789008525843 1.01860479671457
50 0.0887818806885447 0.0745648504033838 1.29078764848626 0.862700451321757
50 0.0820612737487276 0.0696431101912538 0.571669762636573 0.887180258561287
50 0.0418346007338154 0.0248566120434062 0.985053485102829 1.23799724803621
50 0.0416317174655443 0.0356822189447806 1.04896397337819 1.3398967543841
50 0.116918782977928 0.0960815385937122 0.921566902242088 1.20207745317303
50 0.171097739908583 0.129632981430349 0.996162992422014 2.08734579706294
50 0.0210789636797076 0.0128031900480734 1.35471802262617 0.96944974431582
50 0.336224174341606 0.236214234832741 0.969289371163983 1.99222087709834
50 0.035887358090915 0.0633190952971574 0.21469999430577 1.02523288480903
50 0.124476877368464 0.109341534981164 1.32267482858872 0.887361095688665
50 0.143281528032341 0.136990910750592 0.839146461898831 1.40731051768706
50 0.321495357664803 0.278090508790657 0.313675559770616 1.51994657112806
50 0.0775513674460623 0.0623441098579296 0.850913910303513 1.52362529929244
50 0.123173603710959 0.148426811333512 0.894428425918427 0.937300626546214
50 0.0470098972490264 0.030752187834934 0.521152039531656 0.328765944373679
50 0.0708002172055231 0.0841265512862659 0.722999827390767 1.50381171874603
50 0.0718156751233013 0.0490738467192902 0.658649556559752 0.693768171909265
50 0.115999593131592 0.128594588667387 0.647767151791645 0.501730470312918
50 0.0212042374965109 0.0160391581017215 0.750533925523579 1.37854865642612
50 0.0875866530776437 0.0653269712618991 1.11553189989164 1.07204820044416
50 0.0458942990388706 0.059533547328031 1.23106751858741 0.817325696542549
50 0.210942696589193 0.204264268460147 1.27364643525981 2.01391460690197
50 0 0 1.03699376751 1.1099877937606
50 0.216020543550221 0.186205181047782 0.465953757518812 1.10161190804861
50 0.274095015074587 0.221310362004384 0.326070199072591 1.44678877193734
50 0.114750575242695 0.082460618317355 1.42233307669425 1.79663356758394
50 0.129208162046335 0.112125379706137 0.179506707453884 1.37040385605666
50 0.0525002272627887 0.0344966472487435 1.23096932420569 0.680759620501569
50 0.0489367336470696 0.0418175632386268 0.531709098512328 1.41792545299046
50 0.154916958132647 0.126166426945669 1.10766602006644 1.78826098672945
50 0.393796668963754 0.261969691179569 1.13130242255682 1.1522952127287
50 0.134706736386771 0.0673533681933856 0.616905126421504 1.29384396998366
50 0.220731133970849 0.191257028401605 1.01046497651274 1.45485067897924
50 0.0713736591939169 0.0902434272117524 0.683837156713312 1.49231420541152
50 0.0501125691985914 0.0662705310867974 1.10118223295445 1.25499651291842
50 0.124692597231487 0.11278798133454 0.474219700522154 1.06586223699819
50 0.336055771739791 0.270458086774466 0.393148147536491 1.27923791347886
50 0.0401366728024478 0.0955126184186452 0.481535074165706 0.831814193471651
50 0.109473129021433 0.139360138139079 0.53187034357932 1.00119468773194
50 0.0781055886265164 0.0517186694125059 0.452577890307499 1.65779690500496
50 0.137400023106104 0.132544402528547 0.1993944681951 1.09167962900763
50 0.0194206791494272 0.00971033957471359 1.12370035446663 1.12862733341005
50 0.0898737945655488 0.112280196837881 1.21009843220172 1.11067436073588
50 0.060356084772339 0.045670339929157 0.8060863095976 1.18441980874478
50 0.0472770658462994 0.033032558399044 0.772859730912013 1.14818170337524
50 0.0925992728677681 0.0681639716105698 0.873203857295367 0.634127009528149
50 0.118796336457388 0.116830141690843 0.940704387537269 0.915954215709664
50 0.0714922383005338 0.0464442023699458 0.865402720962397 1.01295057596913
50 0.0422391353022456 0.0211195676511228 1.08239198881434 1.22687419520743
50 0.188287356115828 0.224466026935692 0.777255657376676 1.48581882858642
50 0.0534666686221827 0.0267333343110913 1.08827778081991 1.24594108668423
50 0.0385629093641734 0.0512902178940787 1.0050636351177 1.39559888131283
50 0.199458787135501 0.140032732061301 1.02253271541501 1.89108531922269
50 0.166164165257062 0.147072572000939 0.974764397216006 1.12835351723299
50 0.131704374720509 0.122035533469702 0.837130073167106 1.08120475599666
50 0.0204111199583409 0.059813998858135 0.682432703209308 1.02341103984681
50 0.320690580524138 0.256959122620106 0.937209882161046 2.16009442628354
50 0.0132700462930472 0.0105766513243764 1.05596015658609 1.38555049223969
50 0.0574018734252472 0.0480578478223406 0.76616043717643 0.766420925965428
50 0.162938339614037 0.137351485429439 0.379209012860512 1.4536360454576
50 0.0471318901898727 0.0291809211586106 0.112808080896446 1.00947851244215
50 0.146341714439195 0.12241451373023 0.885232103730674 1.05957509621045
50 0.249204874658541 0.163664736571807 0.505048549005933 1.11975020559701
50 0.0794317587657753 0.087890442403648 1.18720095565472 1.35335457898131
50 0.138290945500098 0.125428432778928 1.09033670959408 1.00932127243512
50 0.0445760545996762 0.0222880272998381 0.391455907263122 1.19549151380985
50 0.33526474838777 0.265950702759995 0.581397375272359 1.90978859712567
50 0.0293045661686245 0.0293648847250354 1.0940321954699 0.84274752015543
50 0.0401945789457342 0.0343744351409725 0.805238713679619 1.80969327468216
50 0.13201484541937 0.128884821605849 0.437789449079819 0.676033962445416
50 0.200820729635409 0.178132846716432 0.686372370423384 1.25367563794509
50 0.288221691623586 0.295407645222194 0.918757744356983 1.82151880780413
50 0 0 0.948436037557817 1.55160883018445
50 0.185425813671366 0.14471183198497 0.458391349892059 0.794956594194181
50 0.0900917794496593 0.139318316221021 0.548680755083489 1.90540821185602
50 0.0410573115244159 0.020528655762208 0.672110815390665 0.869776506785059
50 0.0918934512212337 0.0728633127895494 1.44089437104224 1.42203563673013
50 0.0719700470955774 0.0846623938162889 0.537963579449581 0.695964985029219
50 0.0621999557442933 0.0310999778721466 0.827124878400323 1.19870665183333
50 0.170809423018565 0.137926614974392 0.463173594810294 0.985926244788182
50 0.0530232825285019 0.104726319607508 0.774778187944994 1.15010119635029
50 0.10642859391823 0.17627710070902 1.12811141346437 1.44232094954143
50 0.0888496944256613 0.0695132867061476 0.718556614136956 1.07940797372261
50 0.133952692745402 0.122193409313623 0.523188002337665 1.68211260889865
50 0.130530036886231 0.113914873358343 0.990856150755491 1.0440719484001
50 0.0980220101977367 0.0632121420164914 0.856049319329973 1.25682149634224
50 0.0880941370823451 0.0692241445391578 0.671475003865492 1.19814539888508
50 0.105864419368229 0.112204931976311 0.883278343394413 1.42219391419219
50 0.0539974767767276 0.0269987383883638 0.887625714706587 1.46572675939506
50 0.155582948512139 0.131250830292404 0.447139224910492 0.96070096587253
50 0.0535218838976463 0.0636021207783958 1.90086643794539 1.4928164297014
50 0.110987146220339 0.0891465307718582 1.03306867742024 1.89046960237555
50 0.106021184682007 0.119429954488544 1.05209124169474 2.13670708895716
50 0.00431072698737815 0.00215536349368908 0.951400634233501 2.01421256074194
50 0.0346496415847106 0.0173248207923553 0.77782014194083 1.15936173957057
50 0.128871828961558 0.114165841615274 0.272905837178219 1.42252026880549
50 0.063155644874418 0.031577822437209 0.619904593643969 1.08843180699104
50 0.0310958334866038 0.0217638586786877 0.545892326982766 1.64066767868699
50 0.159950043927583 0.12491183818776 0.535211090192831 1.65808914284284
50 0.058912191438437 0.0601838190907197 0.988509347647871 1.05622241036839
50 0.0979069691345558 0.0881826280797044 1.18822035868034 1.24702686028021
50 0.0922903649327209 0.068714635806213 0.213402361668673 1.27333900159008
50 0.0381300064568235 0.0365669694457159 0.557730532071031 1.16308605376033
50 0.418381809810708 0.387061811317467 0.91964217639384 2.03155097020441
50 0.114787848170859 0.0817660720976897 0.337624348286218 1.32538335023244
50 0.108484097000264 0.0724221790661415 1.45522296084402 1.82282158506521
50 0.0526076890453254 0.034458663995636 1.13125711396817 0.973636588861767
50 0.045930507941576 0.0352551065935477 0.645282485195169 1.06439846586244
50 0.291267744010823 0.27725118971101 0.486405803496782 1.6686746372698
50 0.0803405948445806 0.142018984571181 0.557492435071982 0.829588699973157
50 0.00930469409186549 0.00465234704593274 1.13144852602491 1.01558818241932
50 0.184497654639608 0.137527196900317 0.615189987455652 0.846774461612961
50 0.101015076833431 0.103900400427063 1.29563295055872 1.48819097857192
50 0.0820370501934521 0.0718868583671249 0.821557278075446 1.15641665711959
50 0.105350382644038 0.091813338234082 0.290263136325759 1.71353362713477
50 0.0708438016458845 0.0929247474514635 0.702874997505875 0.346886024433531
50 0.198856023398798 0.213238512472368 0.00637509922542302 1.14544852789244
50 0.208160985408565 0.186022088876383 0.559817018045461 1.40660063762707
50 0.0966087625404958 0.0725372821416803 0.71292361301082 1.56686110533967
50 0.273947958431597 0.194204087160132 0.960960436826387 1.84922188718758
50 0.0400586863594078 0.0200293431797039 0.6005892335635 1.83780543431845
50 0.11779784414018 0.0712307576210998 0.859601354545364 0.742553543941629
50 0.177854161917987 0.205392077006248 1.07977636688878 1.69819664828036
50 0.158581499550019 0.148181807710033 1.46579530999689 2.39334988427429
50 0.00231590376179383 0.0562407914532294 1.10783176288921 0.626852848736736
50 0.204679855130347 0.143536945327077 0.708562048362287 1.43453049723872
50 0.0767581808029189 0.0638322151620183 1.18654813727566 1.55440674660707
50 0.110419727316429 0.0977575221572292 0.831676984456246 1.59692920717861
50 0.00292926627476166 0.00146463313738082 1.09858493247376 1.75145952021354
50 0.0885247297034321 0.0581209026225912 1.13546429248945 1.44424163126688
50 0 0 0.503731362209692 0.56344563157498
50 0.107862107369135 0.0835655021511203 0.938740231493361 2.35563035671507
50 0.0853673143184636 0.0984548630289506 1.12935778827809 0.948021616235207
50 0.14666710077875 0.122455732366101 1.25869248899138 0.900778753225815
50 0.0595946624562839 0.0395150882117341 0.970146878597113 1.74631012340689
50 0.265681774759066 0.254713300179666 0.284162146912606 1.30641677667582
50 0.139831711939212 0.139117780729915 0.281543947673177 1.67368331856376
50 0.079092398084465 0.0581769440817488 0.624537159871306 1.30425981866913
50 0.0185462700977535 0.00927313504887673 1.20752516117798 1.30973153879351
50 0.206201908380813 0.176334090772722 0.411987080692119 1.36681670631815
50 0.0671470751967122 0.0448430170232232 0.401471824881318 1.07631796738018
50 0 0 1.06487428136941 1.17785340365473
50 0.0217815293728936 0.0108907646864468 0.881185296262667 1.15994391791439
50 0.0807035392795922 0.0664616411430069 1.54676204425486 1.86291722851805
50 0.100110300492003 0.141741137149216 0.600755266154787 1.93406225759649
50 0.034494869295625 0.0374710035979895 1.09180624348121 0.588800135153437
50 0.247511618946901 0.204750307699648 0.694946337624942 1.5296691346439
50 0.0424720463220377 0.0263226720650113 0.431480684649206 1.56296767678005
50 0.0989761672843286 0.0614299046756709 0.985805429984099 1.06911430766282
50 0.189044958721183 0.185404730747727 0.648262728786975 0.890944840760648
50 0.129873679409844 0.122090088759139 0.138272284673226 0.884009116013669
50 0.298596533130295 0.382576524230949 1.2116146684277 2.55235963602647
50 0.0118414458974389 0.00891206344045459 0.582325221896074 2.13242757254558
50 0.0963407006047925 0.0725606479313376 0.527801601945469 0.844018620732554
50 0.0598876131453139 0.0570623309142061 0.599866040404829 0.913565251391212
50 0.0540268564272921 0.0399409608161738 0.733054045008308 1.30262215053593
50 0.198669936473397 0.175371298209096 0.384141198374304 1.51335987173332
50 0.394743364124746 0.355383814178279 0.650461088736353 1.72740694766977
50 0.0683036648576949 0.0449814363746518 1.05938747227191 1.43706072640019
50 0.085600265597177 0.0656419233939052 0.57815064191055 1.85588597278315
50 0.0447929597558063 0.0920014693847064 0.419546599295712 1.69016741945333
50 0.078036046912359 0.0593762912534663 0.759801633666663 1.27700151684185
50 0.0944538002895374 0.278377140289132 1.14824158666928 1.41669266928642
50 0.0659278381085469 0.0770988813430403 0.291896208144566 1.17661544939094
50 0.0266928832512256 0.0452970831017474 0.83574083521329 1.78813995515945
50 0.129728674897092 0.144272358737399 1.11451553915931 1.47300806358994
50 0.103048201325392 0.089851950976997 0.725873582911184 1.61963501679533
50 0.0486223083625294 0.0323581293382904 1.20609418665832 2.07292926419559
50 0 0 1.07303072738551 1.00728034890194
50 0.0969939083205943 0.0687501644599303 0.481915709899829 1.23227331011996
50 0.105655929634724 0.0917005731418825 0.905366567658048 2.13945878890109
50 0.150767182361964 0.13949221871882 0.455457579720262 0.839163190507156
50 0.150932501254795 0.120946102712622 0.672144214323935 1.43318459675836
50 0.0163783323612044 0.00818916618060223 0.681960482554802 0.884935056612801
50 0.0966979814672599 0.116758478395401 0.523297097971294 1.52318873023057
50 0.093368937313372 0.216324571403289 0.134104139504517 1.84443479218334
50 0.12579143350192 0.134382518874451 0.0816786303120036 1.7119039462959
50 0.00465899060132057 0.00232949530066029 0.351886842891318 1.23149869622704
50 0.102708590449339 0.0832491517500958 0.377278836784742 1.19089977192705
50 0.144335119222293 0.2248862099866 0.904886857248248 1.47126784972681
50 0.0625569266025309 0.0424130968614836 0.594244722405174 0.92196632449413
50 0.0578075702308196 0.0289037851154098 1.00931199281714 1.43089963938349
50 0.159153038461687 0.14937594292334 0.70188664478021 0.987580886030803
50 0.148820308547824 0.093967689349076 0.389617698286211 0.86645329674579
50 0.148771753256294 0.173365375109356 0.67711151783438 1.73316520258038
50 0.0243952332607544 0.0175597634030714 0.947096713826544 0.996006198878508
50 0.115295202829447 0.0906913437555606 1.72192613676877 1.00597580503628
50 0.203690351002517 0.202678886568891 0.519800942048912 1.45532897448229
50 0.0989896505701446 0.0923610296260881 0.758397962798055 1.27867934857223
50 0.266720453719779 0.247883293907256 0.76939836364208 1.63291006631614
50 0.300601639958326 0.252280782656786 0.226786506419431 1.38367417015682
50 0.170969816313873 0.110301976093028 0.676773893251775 2.34023391435244
50 0.211838050984603 0.187186494571485 0.949158204207918 1.52284023782798
50 0.0423008446101941 0.065502213687721 0.925093906071824 0.929451410185272
50 0.0855775207129105 0.0551300115928599 1.06939197438108 1.19431377458603
50 0.12468432202974 0.107441755445417 0.73697477302286 0.82270434135599
50 0.142527914472098 0.148624908493712 1.49831632553422 0.730399962099243
50 0.0521650428298541 0.026082521414927 0.558274840651466 1.70148933296882
50 0.204838465949653 0.19665164660444 0.858702204761328 2.45003196095428
50 0.218950540616619 0.2023840180215 0.514308103503635 1.79744987852209
50 0.089987096408367 0.119477416861108 0.910519516499593 1.56683442122808
50 0.0937174397013044 0.0741728795417706 0.920085620165481 1.52730959625848
50 0.0588264878981958 0.130761686693568 0.71919066644265 0.979379012468883
50 0.0837364271821055 0.08447998074464 0.788106708162866 0.81027921579796
50 0.0787857031981797 0.0575193504818335 0.745367233331324 1.2894918173037
50 0.149371701131212 0.120404233837164 1.50605492540245 2.1288456441917
50 0.0881807378536461 0.072213400419232 0.820030557137597 0.748792064460326
50 0.154070967521995 0.13084376412803 0.79060790907653 1.39888737392487
50 0.140253990641026 0.129894496242595 0.618206324639899 1.92790466277439
50 0.154531350759375 0.163676681930605 0.689278082072997 1.48594203715734
50 0.0558197885507826 0.0441847099554042 0.693687969480265 1.67661549937431
50 0.246780883825846 0.207861945551558 1.03704891957271 1.86333507989891
50 0.311098366860867 0.243856508392937 0.642092521957808 2.67351791134709
50 0.10843935140731 0.0696974942487078 1.06326720701087 1.31717502520002
50 0.0957688814187071 0.0702159045761542 0.687694541283678 1.6134593391794
50 0.0199009068312852 0.00995045341564261 0.823393176915677 0.81884300689235
50 0.0175461292533273 0.00993342341604328 0.211927027368849 1.97164913498257
50 0.136523244389686 0.109531066751867 1.66696868318448 2.71071476918166
50 0.0781182782227132 0.0837888949120225 0.842710712121963 0.431498430798039
50 0.079017924093214 0.0676579607822273 0.862758903630866 1.28230986259521
50 0.0834860108040329 0.0729191633438998 1.76089987709987 1.21850161091532
50 0.195329628788916 0.181440411065393 0.625973835373995 1.23250898597891
50 0.30427516724628 0.275541249549981 1.19957974704396 1.86146161365123
50 0.188819277002375 0.155616259698881 0.582076125457566 1.09681267766722
50 0.245616032791838 0.198189699204108 0.411626158725424 2.18227686469806
50 0.0518233668958756 0.0348294932726886 0.965102156217779 1.10197558723055
50 0.137094175288452 0.103459037370081 0.707634252078124 1.26860778646302
50 0.116729937437484 0.0906783067084388 0.730082148115397 1.04912186940737
50 0.380586518500829 0.300497800778178 0.319837104037747 1.70201011791074
50 0.234714915699136 0.226964818305344 0.609966491733865 1.24707850245097
50 0.31610469800408 0.258527937202353 0.78813875180046 2.00721677695186
50 0.17944231711473 0.139922916550699 1.06399373435567 1.01385144116835
50 0.157996086627824 0.143035157755413 0.816259719260384 1.18014640110403
50 0.0668179106034479 0.0442554572996187 0.994689273058754 1.06607155782967
50 0.197584875476714 0.174048426492402 0.2709262766545 1.59977987704534
50 0.193731182387778 0.150979599949376 0.848643642757493 1.84049065389462
50 0.0896723254631008 0.160942953780947 1.00323442384158 1.2296619117457
50 0.215198464048953 0.160060349853152 0.529856970233306 2.41684855276795
50 0.292176339723338 0.215528042941212 1.07156851044293 2.04575454329524
50 0.0552688191106198 0.0276344095553099 1.24412894607322 1.65044821381977
50 0.168846354359085 0.131147988108776 0.886599618761671 1.42758648202632
50 0.150398539321578 0.148404811720909 0.727825778712567 1.56173740219318
50 0.0507806010217538 0.0253903005108769 1.36085077109474 1.63883720228877
50 0.172869854993158 0.15502074895361 0.731611685691933 1.09172704981144
50 0.18047902662943 0.217380273250285 0.412142194021188 1.30414234819868
50 0.14897308765216 0.144642351975912 0.965757040202853 0.99552489338657
50 0.110545800938205 0.11732890510464 0.530389731886218 1.22695616268206
50 0.11057202774285 0.183569046518868 1.02009211315731 1.32572454074965
50 0.0695339825128498 0.0688186992123062 0.793043036210471 1.11423783198991
50 0.0554660572648895 0.0318401770054569 0.927132378599006 0.800703096677696
50 0.128984934532422 0.0986901085728801 0.60778483327783 1.053986386484
50 0.0910302251084648 0.0719804216556674 0.665135721064689 1.37977894142704
50 0.285503707748779 0.258766695256665 0.973507215877923 1.12819492835793
50 0.0957844887796606 0.075350960366431 0.658435522307069 0.943780973846643
50 0.081180529116914 0.0565211844323376 0.956410818727761 1.58478093416243
50 0.122462725294183 0.0760002075173874 0.406423050090334 3.17394912967406
50 0.122711450172582 0.122140186324407 0.951471821503595 1.09867611830939
50 0.155992789772455 0.139965129058196 0.676799158847291 1.5578763238451
50 0.155950606576933 0.132883916612011 0.406536290124521 1.62342963496767
50 0.206677001374416 0.180047802928576 0.349814688054627 1.32115321637507
50 0.118221231454934 0.0834606726070407 0.840068344143733 0.833714085753156
50 0.116184565093856 0.0803896043975486 0.610548761970796 1.3884736907054
50 0.090304675652301 0.0847024987750054 0.783540496698488 2.05836915330359
50 0.143976605197026 0.173014748510345 0.279220949084336 1.32372137457318
50 0.124234462642514 0.0978112367708212 0.945940367007918 0.91344187684935
50 0.0444293586544459 0.0719922611592394 1.12737802379492 0.778391632330668
50 0.21974758655768 0.159703119885611 0.452216744503731 2.17458436301864
50 0.134322160827711 0.10759229905582 0.525769830863643 1.44004644291371
50 0.114718324613447 0.0871700561927918 1.04079492528326 1.66720034267939
50 0.0430533166665022 0.0289985880552541 0.913789374027422 0.669184161450388
50 0.0487060829410942 0.0445617768451986 1.15810332786848 1.21016270651148
50 0.122558314736079 0.106969148983873 1.0465749290859 0.591322775994934
50 0.0591909936552286 0.0547759724118888 1.01805972022379 0.773860994604028
50 0.095242118328751 0.077205338729441 1.50253942702351 1.38655682387356
50 0.0826208478217904 0.243553513227581 0.760549293402499 1.52196369812731
50 0.090411124799645 0.0527983895767887 0.695731666288459 1.55405043865641
50 0.132448641743989 0.106798601632185 0.603349735696963 1.11634598214484
50 0.120770406035331 0.0832257356080764 0.977278090670748 0.92966546669177
50 0.0307624617330364 0.0225501805704502 0.395672083828723 1.24455382200733
50 0.102916262931139 0.0907021326163494 0.568878718209378 1.30274774430857
50 0.0806817855797378 0.0403408927898689 1.03879164652966 1.63758665532454
50 0.0520731091030133 0.0548812844771029 0.823915506213969 1.73139642662314
50 0.0364073247311979 0.026429154988634 0.722795926156121 1.04192517667427
50 0.0352266302967097 0.0711263152164787 0.930958800869011 1.24687280459562
50 0.119753789330102 0.123508945608985 1.09126537034954 1.20099147163538
50 0.0920323439807128 0.0641653579527051 1.48032917842521 1.4809003692781
50 0.128924182400284 0.131017566706647 0.64031679894909 1.30693305098937
50 0.0945726701869254 0.0653679229375167 0.659496565452218 1.65880753712114
50 0.143245796036478 0.108306143551322 0.599747058139159 1.65706369073538
50 0.120208816707918 0.112210016655322 1.10884942500547 0.668737251062176
50 0.0296099440775386 0.0632289845418789 0.572948503300441 1.08175589104803
50 0.0530855866507927 0.0265427933253964 0.504305251736624 1.44313056498237
50 0.115497160192245 0.0816743794802848 0.656281418061007 1.29155521581632
50 0.270351919435032 0.192978066453966 0.617602410438361 1.7570745969131
50 0.0163371169497995 0.0122372796329415 0.872991064297703 0.422252163521318
50 0.13561463102757 0.112048971626242 0.982877219238216 1.44747822321644
50 0.131854110119316 0.117635674412947 1.1787516984354 1.09407682432932
50 0.172338705208382 0.130455731094463 0.582329038755361 2.15285679177536
50 0.0830913096321148 0.0544513231902756 1.17636947390668 1.06788674057376
50 0.161485818737333 0.0995044523874728 0.769686421048047 1.52749561504337
50 0.054385378892407 0.0466501989712729 1.57326538777234 0.990675011034948
50 0.279097046955485 0.257547128448292 0.163291521061193 2.35433571739005
50 0.108203322973844 0.0857971823527699 0.678192324586303 0.808840871627315
50 0.236423985259149 0.200682762461 0.722335274885949 1.45002343679088
50 0.062939039356923 0.0374623599750835 0.393081095542382 1.03076256802171
50 0.0750294532456348 0.0500634011141377 0.634275305319218 1.77733638893339
50 0.0906785317084096 0.0453392658542048 0.922818905516574 1.49678638630633
50 0.221965803599674 0.192592496773812 0.662987388483306 1.06766601857233
50 0.0767818094684686 0.0543984300464167 1.10902764824527 1.92010434013929
50 0.0699761666605581 0.0769158983322065 1.46591852531111 1.10961768967018
50 0.0338374541963672 0.0617564783764206 1.09779170731994 1.24501695688549
50 0.0384692550516266 0.0668190812264303 1.95994683370716 0.900699305941451
50 0.116528237282176 0.139558180774844 0.718912786810602 0.844215975882843
50 0.175875523497233 0.104902540973305 1.00152125937971 2.40523067412462
50 0.087491957234793 0.0759034842192504 0.55578734690527 0.931217861389607
50 0.199973583463294 0.142507241857005 0.628134433290994 1.63655578965087
50 0.249631594103402 0.231749618465985 0.503722821461732 0.97731695513714
50 0.0884331601039594 0.0718888722258227 1.15512748272314 1.23856634613521
50 0.0516692194062917 0.0469099869424987 0.702274177562979 0.718032042879849
50 0.210640532080772 0.176185569316726 0.57217678003313 2.04668239619247
50 0.0944293964319907 0.105963207369539 0.803411275946698 1.07930582329252
50 0.0500841704886796 0.0250420852443398 1.17890082151421 2.18591879193732
50 0.188292964339975 0.169035088772773 1.16601831470917 1.46609628665444
50 0.0756976691200052 0.0743652241519271 0.952764928047462 0.68396893925752
50 0.240337100239595 0.191075976948331 0.605982254765551 1.84801625947827
50 0.0918166157236667 0.0635296772817101 0.877876910165116 1.79729483048442
50 0.118658957912594 0.0968070718361304 1.05919035039169 1.52300831455239
50 0.0975914940149046 0.0637719797185692 0.326741774917834 1.3164307701121
50 0.146583439746473 0.1199836634221 1.2156824133186 1.77066440269481
50 0.081040294931081 0.0914333091116044 0.949618193995626 1.20175481657351
50 0.0665784383859429 0.0393809064800305 0.676101246625614 0.974878113226705
50 0.17152728274943 0.265502187338062 1.00041468379243 1.73739254513915
50 0.215595657344928 0.182202498127599 0.606110686069329 1.24008179846591
50 0.348491105143941 0.280440132290317 0.374824745461609 1.73019307334999
50 0.0402668035444097 0.0201334017722048 1.38483565234494 0.682131064284506
50 0.104058194084005 0.0736521273376848 1.08169077756709 0.752026095990678
50 0.163829126829198 0.128520221207423 0.307374377791492 1.53295437161116
50 0.059920093034305 0.0366364587475435 1.02047839745145 1.46785554512025
50 0.122869313475878 0.116139316666039 0.624246899820719 1.34924623991005
50 0.124745652011706 0.137099733166862 0.26523001128284 1.38915114493646
50 0.126021763895965 0.0848655825693614 0.620507613577524 1.28232344434371
50 0.102372384254423 0.0811682793716644 0.623083775736876 1.36244599969949
50 0.093721737407447 0.0836582859517997 0.729310257144534 0.924659854283441
50 0.182111172469849 0.192848579364127 0.899705857083464 1.43707459422212
50 0.143074445464297 0.13801517236499 0.666675695038965 0.93884408376557
50 0.139103212845741 0.152841898830531 0.444277441542368 1.65520028791553
50 0.163501701493597 0.168960290571434 0.741743056512693 0.852675288590697
50 0.0953691545916846 0.105397698063221 1.01714849945873 1.0719332574418
50 0.0735260886471514 0.0666402507778162 1.33246617876979 0.752407084664883
50 0.12467095767872 0.0991425907010673 1.16218188315226 1.04434762284853
50 0.101459907632271 0.0893373632143003 0.747232058992324 0.69116272916376
50 0.126364834841434 0.088236621224462 0.888800981394392 1.51748631215268
50 0.110550029327459 0.0785873981206211 0.626165422124214 2.0586155837528
50 0.0959345827183526 0.0828821821174561 1.09090959925728 1.23878788371251
50 0.0875254712366822 0.0906453022140925 1.17520250938981 0.894731440950811
50 0.206203521151342 0.174396371246369 0.997396580892852 1.01706337966625
50 0.225996749388835 0.205287945358353 0.792413044409725 1.09281424644571
50 0.188026549542942 0.155372889855356 0.758540476029665 1.71479221986754
50 0.0420595561494763 0.0225010194687681 0.978621857440736 1.02904937842197
50 0.0405598203396025 0.034963402581716 1.1443273708735 0.812900299078543
50 0.148345415049614 0.129285312328954 0.769119920447558 0.938694779570693
50 0.183705989096193 0.166412510894839 0.547318965233318 0.83442816080286
50 0.0882195595693922 0.0705594468441525 0.77296125961771 0.80863990108796
50 0.049803443216061 0.0582190178140304 1.52235876041837 0.349439890655817
50 0.166065299854242 0.154550027501839 1.32367356077244 1.5493877663436
50 0.0851743051345623 0.0425871525672812 0.777382773987478 1.81788594803273
50 0.024694674929052 0.012347337464526 0.584157945652237 1.14321267051123
50 0.22550483534517 0.204082787492295 0.453673015233641 1.25342504301117
50 0.0866574954881694 0.0699096884090609 0.770833562458585 0.690915526445506
50 0.0615338076686196 0.0307669038343098 1.13313969245966 1.79790277087483
50 0.163748859307133 0.144675827765552 0.646057048230501 1.79882232238979
50 0.0684666075473193 0.066788127798117 0.809118900960756 1.30000411449168
50 0.196181388441777 0.149551840901318 1.08315164818329 1.82346503449255
50 0.0386921880257355 0.0449598648265346 0.579706255189487 1.20656202502402
50 0.139350906447712 0.102432275606712 0.691610406587822 1.91100421045362
50 0.11463269042385 0.120405100762257 0.713675328962553 1.43403843217932
50 0.14224833514626 0.123760822727096 1.21268410968844 0.957884198817649
50 0.316618317687285 0.303117900025594 0.768872245562696 0.687192120197985
50 0.0439095653004964 0.029769869371308 0.540066873266455 0.725379516884246
50 0.0109528545246633 0.00753325347937466 0.634181777763662 1.48114795978573
50 0.146914178415309 0.158710352005442 0.406090884375276 1.57350967188648
50 0.0249055002543055 0.0124527501271528 0.622064841971308 0.877756318976212
50 0.029302850213287 0.0146514251066435 0.899341225394322 1.24192173801045
50 0.0731752719505464 0.0663881674316965 0.664400678697156 1.18245299365238
50 0.0416090130667842 0.0549314278524843 0.917659998662111 1.07586509100285
50 0.0102861547937912 0.00514307739689564 0.317006482137375 1.16919309540735
50 0.174190513501879 0.138711259996915 0.408080008852911 1.69573706911352
50 0.166072776069061 0.265090535508394 0.529305670299051 1.90049216271919
50 0.173410394346869 0.13060121422657 0.336275543931004 1.88595988262915
50 0.0794754872540644 0.0581074958823754 0.494786154013821 1.1582202962097
50 0.103777520602288 0.0885793588249792 1.1671298091361 1.70298248758067
50 0.0204760661140378 0.0133897043812367 1.08723986367353 1.48196738919408
50 0.166383616625718 0.138492856655854 0.986094803665353 1.92043747519759
50 0.138714862249719 0.138716699526654 1.00235788944574 2.11780401058674
50 0.109936524158907 0.0836727259148301 0.633880594226308 1.63324614785776
50 0.28216029446542 0.195220641141188 1.11902151628197 0.847129224035999
50 0.138433538845715 0.101502136015394 0.44239010096013 2.06136303908441
50 0.135110925846905 0.0980685162840959 0.58407245811082 1.68366157653607
50 0.160921094528672 0.169111553157754 0.595646832157186 1.75697501615096
50 0.0642331819746578 0.0449782009877261 0.26108206555026 1.40074091047561
50 0.150666335755928 0.104218760038978 0.773516601260899 1.40343330975898
50 0.185161290213769 0.222015981490017 0.256334594128215 0.770984455055207
50 0.0287398665121656 0.0162801810424075 0.96907234083855 1.45763400235764
50 0.307875872741666 0.269302423347494 0.632593413406417 1.49047393627059
50 0.0361960724783242 0.0285120956697556 0.97041572760566 1.00821278693807
50 0.226389211085708 0.194658054458718 0.453059045368612 0.803097009466561
50 0.0321706334255626 0.0198202337194691 0.550161164436657 1.61706529434229
50 0.203243223716012 0.14975467511146 0.776814723068988 1.43848602563241
50 0.0514026961512505 0.0380760400109182 1.1787754311454 1.73753067893062
50 0.120579076980616 0.111436989999371 0.557061621764092 2.15074735008996
50 0.132704230851644 0.135070448954057 0.45074448490315 1.0975781105791
50 0.126606014364822 0.155048756336253 1.05862650186556 1.13956207729255
50 0.112670835147668 0.0916877665702441 1.47742836479009 1.68944382332321
50 0.0921762424724774 0.11114037000694 1.13208852884159 0.912842252923172
50 0.172660872255889 0.13565010128193 0.45018092876875 2.06902131845184
50 0.121613077206998 0.0926468644995783 0.330825509876607 1.60204093765463
50 0.118098015007076 0.0975741230229059 0.693054348485061 2.11420520670092
50 0.327924978801717 0.287478272148878 0.359958839367794 1.45346452960056
50 0.264947072220933 0.279811534105142 0.536990470194963 2.51912491366764
50 0.0270132493215931 0.0135066246607966 0.157574709547923 1.43576792648693
50 0.0773480560460822 0.0386740280230411 1.03640198081428 0.471695710565429
50 0.158378081729826 0.133445843131259 1.25274143576952 0.86659439650915
50 0 0 0.764246160061812 1.50778928189883
50 0.0535025356982659 0.0648607323926595 0.648773181471555 0.552225543585918
50 0.00987768503821105 0.00634137579918888 0.551249072203165 1.38060504785852
50 0.110157072327282 0.0924302472692752 0.768819784944977 1.24391682462213
50 0.0686108152248622 0.0431808343457574 0.540201087104862 1.76934305169368
50 0.195096530303347 0.155790286112831 0.690048071195437 1.40424822772262
50 0.0274803321847442 0.0168835490269075 1.75705811059369 1.36735265672932
50 0.228480669676814 0.182045011977294 0.904895047999993 0.689293038806589
50 0.0593170556072283 0.0381867925565044 0.742986263717447 1.43860186295215
50 0.14210534158307 0.120036657917496 0.563713048665525 1.76055046079205
50 0.308071476380431 0.154035738190215 0.2112929052642 1.92975419819672
50 0.136865206497099 0.231506947367368 0.97677502714791 1.11196500328515
50 0.148405426345789 0.129818859121789 0.929290132275473 1.72690725282299
50 0.0648419264023796 0.126952596944367 0.818372046522555 1.65416447979751
50 0.134196682056911 0.114181841885786 0.525833041870066 1.46708993064062
50 0.00695122687746963 0.00861655533276926 0.817769910662342 0.812380771233869
50 0.058108110236044 0.0454094242269767 0.251479029541468 0.826066574440073
50 0.269477874726623 0.216765960567209 0.864245841699908 0.978360701595824
50 0.116380620924073 0.0880210637410244 0.58796715344279 1.18993192239333
50 0.0972044222820535 0.0642864349989088 0.539290562478213 0.814137103083423
50 0.0924112001816557 0.0955331984720944 1.25363019235843 1.58417592052223
50 0.047631414773244 0.029371463629283 0.333523466826907 1.34069601225575
50 0.0862333063477011 0.0647374677126807 0.880974352365416 1.59367006114908
50 0.0878138372812026 0.0742052730933565 1.28905542029797 1.21534582006397
50 0.0808399940878706 0.11379627871617 1.07483411126256 0.801595031385054
50 0.225601152100744 0.194822704129761 0.487859816518919 1.40775852553033
50 0.163476112898468 0.217735424611037 0.415203239878532 0.82078680565722
50 0.120089588331364 0.1426893021925 0.644047681154412 2.39741658707558
50 0.219090289733795 0.196309166783241 0.908698034898472 1.85842808793531
50 0.219233585152009 0.176342166910153 0.71496198074068 1.40496952379945
50 0.122280962834964 0.103843741534589 0.452697832708293 1.06586398822999
50 0.060672790182142 0.0406552284996171 1.09644488795935 0.892064072923996
50 0.281483864604441 0.217241956848905 0.309198154642286 1.48531751535342
50 0.233846176889941 0.211024257291944 0.567485184705467 1.476395415584
50 0.149637843933571 0.119835732598832 0.42403017007858 1.27731758251645
50 0.159056796573147 0.166386562832743 1.08989942394635 0.810718307486375
50 0.104476245195243 0.120965480535334 0.836174440780639 2.1417944204364
50 0.0992163801100263 0.0775456370542491 1.22445041889307 1.50802563954663
50 0.179461282126524 0.157203841127797 0.461909364319501 1.01018950392051
50 0.158122285846415 0.131302154126124 0.723858095121781 1.55440982126315
50 0.118101716155064 0.0829007031483868 0.298165148134119 1.64727824346046
50 0.0633441909989919 0.0889396052590564 0.133993189707561 1.24291957665728
50 0.198421363226367 0.134243854650077 0.575172433208497 0.950383059115906
50 0.19146283517872 0.170436428959109 0.314300813519875 1.31050782864759
50 0.155389624377215 0.122014197573407 0.838385158918601 0.896084688052902
50 0.0900947068581213 0.0659321815272628 0.0550426330869851 0.613404476083059
50 0.129896346170961 0.106513202937529 1.13873156995446 1.28405526526245
50 0.0356486294598339 0.0248868076726687 1.06279407068949 1.16981088312391
50 0.182630320909109 0.161964377352984 1.28555135631398 0.990258233422846
50 0.0923225955023485 0.0597059435387627 1.47472543225111 1.20948959660798
50 0.228839222418381 0.201058366228798 0.659598099882249 2.29965741416683
50 0.338494362399378 0.355166007997255 0.663982286036617 1.86813460328511
50 0.0545530290565445 0.0391320503173631 1.68352551226606 1.00005842577935
50 0.213011563728893 0.201297752990054 1.0007194889648 1.88451167683748
50 0.0294249523415756 0.022290264934704 0.592569852264259 0.770596345543604
50 0.190583630144511 0.166668426302271 0.945376478262755 1.11655945092188
50 0.0232354923913539 0.011617746195677 1.17516810472124 0.483597435392461
50 0.034912784452388 0.0579964598033082 0.753554177113806 0.579792004574788
50 0.118624077813882 0.0949323397730927 0.765188281925902 1.57844594701548
50 0.361254854656658 0.279465809991281 0.62536231437469 2.15098467603874
50 0.282386353351448 0.25947918539102 0.179456144590724 1.50265269823924
50 0.316927835244042 0.257596405357488 0.513040000575985 0.90177879213785
50 0.0797387483210758 0.0641676936641146 0.656313786012927 1.92389604233283
50 0.0602453963663159 0.0805172629823523 1.40799194927397 0.734319383483169
50 0.0283048299706612 0.0141524149853306 0.417370175464288 1.51309326207951
50 0.221085622061515 0.240732747317014 0.407390975938483 2.06951098928678
50 0.122539329753281 0.104659037684774 0.741136358570014 1.46051190424945
50 0.0654892229692279 0.056208134617287 0.44905903244489 1.35517992727673
50 0.165440846560607 0.146214419603264 0.568655459227236 1.32624184326695
50 0.00331577704541382 0.0016578885227069 0.510201396646671 1.07668936980095
50 0.0328928527468734 0.0297121167924064 1.04677484494315 0.710886896335798
50 0.0987665331813888 0.141191560525532 0.83718776746782 1.63065271207579
50 0.127062222171931 0.110124636623511 0.000736269295332419 1.37325027246699
50 0.0346602976258384 0.03880193913666 1.18591740259202 0.711522822819034
50 0.157496532112864 0.163247138084266 0.745560672667048 1.12238326371427
50 0.214682940751816 0.149948464827224 0.663665450402121 1.95674131244318
50 0.265729836594952 0.237583027425682 0.108671651079466 1.03653741110736
50 0.307421594148922 0.246474223737658 0.699893152597675 1.58851662114283
50 0.0573943996804526 0.0286971998402263 0.59196194653876 2.12999736531504
50 0.0561125541159553 0.0430517200944374 0.92257652222368 1.24961742113865
50 0.0642150478407115 0.0819907652771832 1.05340499098521 0.7893037488035
50 0 0 1.01739326202488 0.953797782913324
50 9.71117333741439e-06 4.85558666873731e-06 0.773468037500415 1.14876020314112
50 0.118570507285984 0.0859979387075403 1.00650953015769 1.40512769311266
50 0.175454858482684 0.151945715795307 1.00162386989824 1.2103337285573
50 0.0834461206077809 0.073648508717173 0.508327648970134 1.16586704273477
50 0.051252427915714 0.0447090972579861 1.62383062547172 1.17229761174625
50 0.073353725262226 0.0569041114213538 0.7689512511038 1.41863686869511
50 0.0789397060391201 0.0611734451643373 1.58522288404934 0.951603379717504
50 0.0110779692515132 0.00553898462575659 1.13443805835844 0.982631731540943
50 0.123317611399378 0.0833007622616783 0.904494204704652 1.22837493425464
50 0.0413283777073734 0.027108788911874 1.25726304195804 1.40524634869112
50 0.147048458252248 0.15214982408637 0.556193108723005 1.16602474046994
50 0.0905532545458676 0.0825960876490373 1.11904187144605 1.58757071558866
50 0.133233950385913 0.101164321511284 0.398687159485893 1.18512036628161
50 0.031587740647429 0.0171077825058137 0.941649411209313 1.10583180745431
50 0.140445219363623 0.114409807485493 1.40690166938604 1.29805577172963
50 0 0 0.62954163938721 0.973195452818998
50 0 0 1.05294080887512 1.19709969800232
50 0.224492960024475 0.216805573281468 0.483014160725429 1.31033417240645
50 0.035044301806788 0.0423319407339455 0.723117116554993 1.13365995437133
50 0.144835411069707 0.093394185425785 1.14279027842679 1.62959174674097
50 0.0356960069077565 0.024088105929379 0.260146983558192 1.36637188386699
50 0.138959386212597 0.144745635854828 0.802310572637037 0.801388009181476
50 0.0372008380783685 0.106154279844426 0.716396264881328 0.398299146202494
50 0.158881548092876 0.16163417926465 0.860223280927952 1.86312270283093
50 0.121160843890376 0.111151704035808 0.606658828372625 1.08051816433408
50 0.238918859453422 0.219027020996682 0.683901774823871 1.39275912633993
50 0.0320922504636102 0.0160461252318051 0.608371437569463 0.670693580603155
50 0.293302834577273 0.239952853566394 0.923363249659494 2.10179366960985
50 0.272582948651946 0.228860576211195 -0.0209757026306967 1.02420338843794
50 0.127419160100913 0.210815588617799 0.560436746051967 0.939311949588716
50 0.294764028575076 0.190567067205496 0.264902559317505 1.54792969187611
50 0.0334549958214382 0.0217073769417074 0.922767449778558 1.67446416567527
50 0.0881520363645415 0.0843326475149724 0.655168414097444 1.09073909591761
50 0.0932499530400033 0.0902828428225963 1.06006898960984 1.35810419262829
50 0.0869152236024487 0.0625119591345682 1.28101803221164 0.712464599062422
50 0.0725773391651782 0.0552166481193795 0.603038733980606 1.20915508422351
50 0.105151127746086 0.161220349083682 0.960651042091781 1.14621165052894
50 0.1690110837261 0.150767144439699 1.05255621173434 1.18140458385582
50 0.184461613330877 0.153050290687814 0.756826361556336 1.19877896946609
50 0.0287429060141327 0.0143714530070664 0.792344475499334 1.12873443002421
50 0.178818709622292 0.159938126324166 0.751353002261588 1.1758457801623
50 0 0 1.46609369746806 1.58298261167823
50 0.190359922035063 0.147240063064679 0.994300940293192 1.33483539742491
50 0.03513426558421 0.0234980732380518 1.0820840150351 0.865552965799255
50 0.0538793978898095 0.0324529325844964 1.14132452137786 0.870941176164364
50 0.0855536099946226 0.0608712178897905 0.498661694904062 1.37507291864015
50 0.0304049956266715 0.019878961338072 1.00809741883469 1.13902568691669
50 0.058812316301627 0.0455740045645019 1.03610756514609 1.28886402517743
50 0.0873830747280431 0.0755835454014116 1.02951993893541 1.20950758833268
50 0.0854837623296741 0.108816802992486 0.882826607176023 0.747691851278127
50 0.0987541914997995 0.0948593222666743 0.786837465116281 1.2549840978285
50 0.0311925742925324 0.0155962871462662 0.898947819892689 1.0932420666586
50 0.114728390229025 0.0985971125106058 1.1383039467899 1.18532110875331
50 0.12414914850201 0.127432919169071 0.589969622108493 0.863903526534396
50 0.140642449780993 0.119344488705744 0.792437304814691 0.938693127605292
50 0 0 0.914435321569535 1.13549607087576
50 0.0844871027972466 0.0691430326671638 0.447167594222928 1.06891569384916
50 0.0800738441655419 0.0701126241118573 1.12472651069738 1.33323061376105
50 0.169883296597067 0.146474912440136 0.757198775944559 0.798027455358802
50 0.0416003788749557 0.0208001894374779 0.720847016125933 1.44562721990163
50 0.232665767891711 0.181976909138264 1.18462234862741 1.45324682689632
50 0.166091197652349 0.136344849561938 0.702362318587926 1.30762512316425
50 0.153260076094868 0.119050734502094 0.994290508527182 1.19350532020869
50 0.00744995912119492 0.00595178573996334 0.673545464540749 0.971461720110609
50 0.18128170589489 0.168230895652909 0.948699925245043 1.36131642723501
50 0.0118012906377384 0.00590064531886917 1.276122295453 1.56317360879121
50 0.0464853081841686 0.0358950506603331 0.420758431920036 0.993143735710758
50 0.139474687816783 0.140882150390324 1.16470095407494 1.45766836080328
50 0.0728352522444287 0.0364176261222143 0.608839216294341 1.47478463981032
50 0.169716196694305 0.132569171553033 1.08975670225161 1.27523082419255
50 0.0309101017320487 0.0224103983230052 0.910625434077986 1.47099830438025
50 0.0336665130312301 0.0287276218074573 1.42169383006181 1.05450631720578
50 0.0728091387598804 0.127951483730707 1.39892941296667 1.57257493007457
50 0.252430303152431 0.213330350880314 0.635517480481563 2.37893335919779
50 0.0160171691325126 0.00800858456625628 1.11037089457406 2.29770514367681
50 0.200002967649082 0.190522652108978 0.868408789850285 1.571531900653
50 0.0944095355680736 0.0922673474676452 1.55253788539887 0.952956886773851
50 0.108061102736594 0.0809025327581052 1.10394433689083 1.18801833745958
50 0.0284474971101635 0.0189299462691621 1.29089100505312 1.77727573432789
50 0.111518015254989 0.0863193021197138 0.906313569494256 1.09279114291906
50 0.199946237447638 0.1989321992133 0.993771379202899 0.909835153378418
50 0.0831914164725459 0.169609897741396 0.647696821959026 0.792753142522502
50 0.147216925920892 0.135945539739241 1.00475778112993 1.74177161084917
50 0.0506192713484477 0.0451651976882594 1.067186473365 0.504689192571984
50 0.243461195158284 0.243054163957854 0.157562252811827 1.70353374555524
50 0.17185454730174 0.0903976911249449 0.643537458743783 1.81663112629795
50 0.134829703001607 0.112786649719451 0.741037648601435 1.0723380454014
50 0.12546854716449 0.102490866193032 0.577575269646624 1.5776703513726
50 0.174557238385443 0.119657803559806 0.261820456936705 0.920620074062345
50 0.0310829449503358 0.0155414724751679 0.754007747674085 0.936654648098351
50 0.161678930360559 0.146673362841805 0.463662710703276 1.00138652455992
50 0.0828273528491704 0.0637029085725558 1.29756323096602 0.809949321805487
50 0.115622662582311 0.0767058571195734 0.825993445468327 2.27408947512751
50 0.159655946030097 0.101528908348384 0.499148144767942 1.53895602060956
50 0.296175288577373 0.253931038411081 0.668903636146967 1.74947902289423
50 0.0318536723396727 0.0159268361698364 0.391440232739726 1.32538349733732
50 0.0425637230714232 0.0656454821278946 0.761397681002538 0.746347252794295
50 0.0476121592790745 0.0300738631052364 1.17107007969612 0.829103476995187
50 0.0785966305956614 0.0614842582964843 0.748390929392264 0.993753662644586
50 0.0825769468927944 0.0412884734463973 0.659213120306492 1.23118742210104
50 0.0461191011697799 0.0339928349993711 0.881704578082139 1.8614719259177
50 0.0575051275833061 0.0287525637916531 1.22918791804027 1.89525072051062
50 0.135703037725759 0.115874379788476 0.945136237532401 1.16170850875789
50 0.0515026395255884 0.0466660285788041 0.80743139322458 0.779842698822467
50 0.227395396301538 0.206510677335738 0.946206282085432 0.820758385273369
50 0.139521677308166 0.113746409152761 1.06997113028553 0.993086579315831
50 0.0516773814928097 0.0391944103598942 0.809974791607102 1.52897375362276
50 0.112150988415316 0.0721779030799366 0.849846039937895 0.862283211859084
50 0.131404885314433 0.0923169530862099 -0.0845436690571592 1.47753241326586
50 0.0532410558759183 0.0266205279379592 0.998172713483007 1.76463309785827
50 0.0138630431181653 0.00693152155908263 1.27749685429534 1.28316846734492
50 0.121240911787612 0.152591859916037 0.295045707212932 1.1807041271068
50 0.0929054101582342 0.15377833822852 0.290439127988775 0.631972664636004
50 0.0473566387138805 0.0485603218566964 0.810438822694072 0.673675130778003
50 0.0950570758430749 0.123588828622879 0.778115281327581 1.30742293643769
50 0.146635257404105 0.129262691026115 0.507873213803539 1.87107678278884
50 0.0297467094383778 0.0210199365946344 0.648802032573578 0.874700995596231
50 0.0268546673239467 0.0163116766522978 1.08214464112873 0.691510079291278
50 0.0517855606842382 0.201050484640026 0.517335262177672 1.49817894430783
50 0.0517399841801945 0.0378421169825019 0.864137561919867 1.55185786629444
50 0 0 0.807374330718453 1.51914406344266
50 0.119134187017951 0.0991140084699472 0.600864140348523 1.8776529037678
50 0.15818905399709 0.147631403149093 0.951417268138203 1.20597189340066
50 0.0443951371366477 0.0642520132275313 0.893465711903473 0.178006222830288
50 0.144699583212143 0.124596825439868 0.875022154552502 1.41772363274163
50 0.153474430104744 0.124036513212508 0.336591304216853 1.89109531605952
50 0.142680621547697 0.102502344939717 0.546961088572203 1.22179692703332
50 0.166521212086572 0.105602338769144 0.380126757340509 2.07256379603936
50 0.0812064585946451 0.0502511478574589 0.706552727688893 1.23806041084398
50 0.149681300998551 0.135762544430659 0.885931044659643 1.41600059565274
50 0.121279364811549 0.098502244931466 1.03412527897928 1.66421759658937
50 0.139771603236181 0.118574227803272 0.802555225196875 2.1710393541045
50 0.0349432372078358 0.110179949241797 0.690176053871909 1.25586930716591
50 0.0549097713097279 0.0353884928167687 0.985087873897714 1.31367148752734
50 0.131949411539033 0.11193993809288 0.922726355728582 1.48583051738712
50 0.118681626517863 0.096490801622821 0.718609320973826 2.20530363710903
50 0.157813901104765 0.114308149202742 0.556476135254834 1.46849790897693
50 0.0508817748490101 0.0437775018310527 0.555540624283209 1.17894684010784
50 0.12860050259172 0.103981040383489 0.678824683494949 1.61618252811149
50 0.142718762148016 0.10373889442478 0.795820702032642 1.51241097165121
50 0.029755269650333 0.0162936330960899 0.897940415747649 1.87131054569324
50 0.488840301448315 0.33195587638899 1.44538112727192 1.73847857354131
50 0.0338606707836968 0.0304236912597034 0.767816265958648 1.11800610959889
50 0.076648434425427 0.0585781176264723 1.05498231790149 1.05402059139812
50 0.183891535851854 0.180220241101877 1.19715093371913 1.46057937466094
50 0.394507911035421 0.331911599852086 0.847791705926773 1.60774177982163
50 0.0349408005053848 0.0474128959486233 0.553260228149272 0.686554766079787
50 0.014210545287346 0.007105272643673 1.23572100204408 0.822350647927594
50 0.0884583656536707 0.0636033773519795 0.228241526782724 1.64303496344696
50 0.229504825871603 0.282643454316582 0.595928589518614 1.08178970761828
50 0.217981704476308 0.168262919827356 0.466678244679512 2.15289501800932
50 0.00511369632548287 0.00255684816274145 0.549213023051566 0.849366659520235
50 0.110530905717109 0.121663546259837 0.603966052044453 1.44747928458618
50 0.0944613835446352 0.0821605628455013 0.938515159751594 0.735790145010806
50 0.156928048541425 0.123150043952553 0.567675891998282 1.38953791020688
50 0.0374293086230712 0.0708638161705328 1.25255806109887 1.34912908423362
50 0.00568759228213614 0.00284379614106805 1.17528396037595 0.882600490464975
50 0.116967959613514 0.130023991898529 0.244928822703833 0.860572806647136
50 0.118463766290909 0.116403420073327 0.876821839373938 1.31901619630734
50 0.0890667235148512 0.0791227646433193 0.252103403936268 0.912173748984583
50 0 0 1.21202911904673 1.19331459830014
50 0.193866452835025 0.133500325089672 0.817036132699234 1.324230903917
50 0.0098946094006152 0.00687292001038359 0.621925636791218 0.639460305883103
50 0.172678930757853 0.12454241254621 1.19640952455023 1.93692679910608
50 0.135694065734372 0.100347076928367 0.939704312899093 1.81243447151673
50 0.324736210335916 0.287059826203146 0.194003369166504 1.74616025656527
50 0.0138276077847203 0.00927567140464029 0.776343183404693 0.352211759340346
50 0.185755168071691 0.21436510778353 0.404624443891886 1.45986148058075
50 0.228520762690442 0.258251009130982 0.850324114278984 1.39791226870561
50 0.0673612941066198 0.0530770165830747 0.694621210064457 0.523515772085657
50 0.103013543190683 0.151819341241737 1.09473539395741 0.821889342043958
50 0.0192961575599943 0.0114368927065084 1.22373265297753 0.643696928837033
50 0.0172727437418798 0.107529983940861 0.613230922913706 1.13412568442275
50 0.100663644927572 0.0813235325528987 0.6539136187116 1.24723731354927
50 0.29720620612169 0.258486431646216 1.01816886775851 1.27287638850955
50 0.118491175998342 0.123210623645544 0.457222709015486 0.975351646749553
50 0.189661621194821 0.171200505419308 0.612890182927315 1.20949867011767
50 0.0620089720806926 0.0665410078494232 0.728976876798098 1.28408753262213
50 0.0102763143233102 0.00786864351147237 1.03538553128819 0.850846721969578
50 0.150421224197976 0.140330780531826 0.979625349459817 1.09368534837144
50 0.16035610767173 0.139773233829469 0.466342700920179 0.515171766549779
50 0.0679505458279701 0.0503832970744102 1.48534067607679 1.07406048193859
50 0.0576488275826493 0.149673613972517 0.432075231299977 0.875054305739313
50 0.0850511081325574 0.0425255540662787 1.0493869596392 1.89097050970174
50 0.0785725328533469 0.0861900573147316 0.850154115165004 1.18765661285776
50 0.144191561428339 0.116118902519249 0.768378314661693 1.14446622081621
50 0.187338378765489 0.166544637280245 0.957080485725213 1.78475452035255
50 0.255626313676352 0.224192458469594 0.633346184655632 1.38077635110177
50 0.259716178635939 0.190061300983451 1.00439438626166 0.939117018002746
50 0.0534346641446578 0.0405407042140273 0.905784438467066 0.834094680250699
50 0.0953032548491817 0.0919067440084967 0.274644622155984 0.948315105215038
50 0.176679696086342 0.123450059344539 0.400010692054094 3.23085657742158
50 0.141051886267138 0.120045246916361 0.81120355835962 1.08221182385279
50 0.184375124869695 0.152887301166914 1.28329717412349 1.94731581542709
50 0.16542959502682 0.142415741737035 0.962710027506917 1.42524394046778
50 0.0724682407340815 0.0362341203670407 1.35561030485507 1.82930484545376
50 0.136968324407317 0.15432301800492 0.603250553669179 1.38278269434623
50 0.0817853872692243 0.0668081605074294 0.803831139953222 0.762755809336848
50 0.0903647930251486 0.0605064976533499 0.958453615483255 1.42561300019867
50 0.131364914259494 0.113117399043706 0.650185873008535 1.40796570975316
50 0.324512443972449 0.2537337983589 0.231415430282735 1.60311872452433
50 0.0494653145196859 0.0372409836224763 1.25623564590235 0.978843362590374
50 0.0653967126511033 0.0448953822531097 0.999072899841813 1.62826880935048
50 0.0184268902252917 0.0113106116921501 0.319621514594953 1.12997640640501
50 0.0823461435956605 0.0659416373649442 0.990017466989134 1.54928317848937
50 0.0270280751778264 0.0135140375889132 0.924114186495343 0.819317590108185
50 0.0671330927453986 0.0776752278018149 0.787559387101652 1.06130273891544
50 0.0835702008354854 0.0691211994669078 0.738248575709202 0.580863287750745
50 0.0112657145295233 0.0135956813425171 0.798485260514822 1.54244172178655
50 0.177006354358956 0.21944201388737 1.00336647156188 1.94951465797533
50 0.133266523940714 0.132807799821045 0.721897224231301 1.3267024336529
50 0.090679185767558 0.0755091790415312 1.4846609622298 0.895424516473775
50 0.159314624724564 0.144806487147039 0.744797619772462 1.33262696952917
50 0.244373524111121 0.161102267797931 1.36062467838222 2.51339410437154
50 0.178452062066854 0.148382910454749 0.347405224263957 1.56595042375181
50 0.0256823698368631 0.0190375691082098 0.932471064158574 1.288922081751
50 0.155937954538319 0.122455574957899 0.840483071436966 1.35279890788951
50 0.122969901351242 0.0857933553976215 0.854816502441057 1.13582305122442
50 0.0675368676842087 0.0337684338421044 1.00225126861683 1.43224301179331
50 0.286193199322862 0.26642170739174 0.396931467570307 1.7780187507928
50 0.0654096161972711 0.0327048080986355 0.60079293428197 1.55303368986474
50 0.199696797570578 0.153079240438101 0.340231048497429 1.96890050445176
50 0.0104112525186009 0.0122251285766564 0.984458209268319 0.97781291995931
50 0.0462445146088084 0.0570835531864073 1.2647780534595 0.688618657924656
50 0.155682511624657 0.130600930808748 0.838303110460199 1.52693402459224
50 0.0340689294627352 0.0726930083587883 0.798147533331472 0.213362942363386
50 0.0621677427069554 0.0604379799215547 0.568564558445741 1.42058370756163
50 0.102251325351418 0.136661925332812 0.22490904339825 0.341889740860457
50 0.0968926942943279 0.065162535626165 1.09088223221948 0.976067625211771
50 0.0446126957067086 0.0404240545042711 1.10610445901786 1.42893358173287
50 0.108123875610373 0.0934777337583094 0.257535440065894 1.36584636431751
50 0.198970119778727 0.183307290451317 0.77596866968051 1.1143740040806
50 0.0894143548080112 0.0993675442598127 0.909037560032264 1.12324171090436
50 0.097026450267895 0.07834765964769 0.577406974472879 1.02168375883082
50 0.117531231719289 0.0958964047222181 0.624337028293409 1.57375118848206
50 0.0739736361478386 0.0928209723520535 0.857467472883737 1.29894742512527
50 0.213699881889333 0.143103616793034 0.912805042854578 2.26111123212363
50 0 0 0.376841040285153 1.23336650295089
50 0.11942077436645 0.0787725053212063 1.72759382846703 0.743223984214866
50 0.0353655308137691 0.0271335148478124 1.22060146956173 1.2362624170927
50 0.244900786080217 0.200342642834017 0.607463236542827 1.84902916575525
50 0.0864431663203765 0.0676706938083088 0.542532974280975 0.880694871020078
50 0.0761139151745314 0.0672295960903671 0.335609540571565 1.68100812915558
50 0.0120172529863874 0.00802573252261513 0.585324187052757 1.26675678629231
50 0.056388695796327 0.0623557502660944 0.976571560222999 0.889650847092057
50 0.193412973806746 0.096706486903373 -0.0232013727523156 1.53820055964097
50 0.308634439977809 0.233768822048416 0.744451807735067 1.53046015549475
50 0.0836928232999614 0.128643460483052 0.921779126468726 1.13430370741841
50 0.177927578364734 0.164284161154452 0.600801129581105 1.08764790757498
50 0.171386213636061 0.13520148969624 0.703003937729113 2.12567399332913
50 0.0785455341496932 0.0506995474016441 0.780285787583974 0.835947928765076
50 0.171981067453358 0.140226994616169 0.744721650521067 1.7327743293633
50 0.118972964618203 0.133099890262939 0.764925321361221 1.12464846911587
50 0.20812089424137 0.12143073238837 1.34185731840702 1.09416011561951
50 0.0336272521903614 0.0202659188251073 1.20780063472812 0.815434921298647
50 0.0902188441853679 0.1050947553551 0.96916221326853 0.619628987722203
50 0.0477151589217298 0.0454515739565397 0.769544388971198 1.1976625551449
50 0.0493437396177262 0.0246718698088631 0.973658052951805 1.9232795199219
50 0.035124247015729 0.0213257936760235 1.36425902159549 1.38707091293198
50 0.195590688828968 0.157985719461549 0.692001257885935 1.37217442425795
50 0.115237660749441 0.0861589269879481 0.538193753166147 1.52832406627904
50 0.126618437481469 0.0975739183760038 0.640105488509959 1.28319366714658
50 0.143336178491986 0.115938158985272 1.06217319606766 1.09466780072719
50 0.229305802834329 0.19620906546833 0.525320729759465 0.938959566742686
50 0.093686021525395 0.0733583084908091 0.690532265657005 1.40514112679086
50 0.0478020159804034 0.043140514017472 0.691347981266056 0.904269388904271
50 0.206739417834569 0.194014832804976 0.509243177702553 0.905766678221628
50 0.115348141746182 0.0888682819301413 1.04138981471235 1.12729158710401
50 0.221280264574825 0.290097254969605 0.79007532944918 1.03658682908183
50 0.166497717762667 0.144892089435269 0.337633296451787 1.6827656351308
50 0.017522156694222 0.00876107834711099 1.09210416662478 1.28004999290712
50 0.136170474190712 0.120454053993832 0.898505686438063 0.897118690701629
50 0.125138341580419 0.156218902319652 0.552219771112033 1.23811944031997
50 0.104001764928438 0.0682974475977631 0.871267951100573 1.50803864607633
50 0.081786060058009 0.0743703036850238 0.442409028547074 1.12206929140829
50 0.0706690703532413 0.0387084309229048 0.754331107919339 1.39555394876855
50 0.0862940104251729 0.0958527350425405 0.48895542550581 0.812303481743289
50 0.0388396890215183 0.0402949114148827 0.315173193868502 0.639629932775592
50 0.192922277426547 0.150218478148457 1.27189478127392 1.53053508424263
50 0.0183162595666212 0.00915812978331061 0.566079493809073 1.54880716255017
50 0.178345301131711 0.135582610436136 0.719134824006669 1.51429745776578
50 0.0780972090169621 0.0516374446398931 1.04008170588962 1.12472274634782
50 0.116298745843923 0.0925125448494105 0.532153648258159 0.806218658395652
50 0.0546780003618061 0.0390893425062517 0.747998738325419 0.65110961237151
50 0.242743338296563 0.238472750307382 0.5058676951541 1.11501509325775
50 0.0364579019121064 0.0182289509560532 0.563502685098944 1.33676173007631
50 0.0255756961829804 0.0432002674051939 0.407023050845315 0.886111025621939
50 0.0616108914986437 0.044169477686802 0.828584261220817 1.42036672885773
50 0.146277722247637 0.109101082629771 0.855751827927873 1.10592618969672
50 0.169428973579279 0.141220055820558 0.559203200689508 0.999558838012784
50 0.0317918679578033 0.0354703810292703 0.917284897377703 0.819486352846467
50 0.160767009945855 0.134597764297832 0.832952105930285 1.60564631081769
50 0.0201423192408508 0.0132990585638655 0.946643565044622 1.30022319751415
50 0.0330795793937474 0.0181507799687085 0.65613689675152 1.12663822952271
50 0.451748983631118 0.345206888421296 0.757683602169481 2.06145316181085
50 0.0359068660399518 0.0303375475480848 1.47506331294244 0.918457053913637
50 0.148277494103576 0.104842039616319 0.242245641429173 1.57342506769983
50 0.135233484925739 0.110816526988211 0.898337839821241 1.56161411178158
50 0.043425588525323 0.0290082562026163 0.482695503071693 1.16891584085802
50 0.134638062165486 0.128770944967634 0.896958627202219 1.40815688683036
50 0.14815647112668 0.143675291984846 0.861521888524683 1.4594357923848
50 0.10954135965829 0.0733125095032673 0.947763491343895 1.41925504915369
50 0.0965930539664757 0.128046661277612 0.5413515528645 0.651683057821286
50 0.0721510839843311 0.0450673082004561 0.907290400320437 1.50472315392047
50 0.351115034859816 0.240366158898435 0.99417697331805 3.0980549677253
50 0.0817954668837436 0.0408977334418719 0.769944796171958 1.82974326860652
50 0.121888243240089 0.0860677659429465 0.596349300000663 0.980201076889256
50 0.261469766432647 0.208291321146381 0.874190656290897 1.07327649203777
50 0.206092147247608 0.143159462619296 0.388911832130503 1.69829077557802
50 0.136584269879557 0.0875282960390852 0.788054497719115 3.07102464793907
50 0.0277042412004631 0.0138521206002316 0.694892414938868 1.59855909576816
50 0.0574060301259934 0.0841289370988956 0.333210968263635 1.09395539168754
50 0.0449373496126899 0.039969276219686 1.35501964392511 1.01719047458473
50 0.246292850101801 0.23877274529492 1.00704645890319 1.50436438922353
50 0.12451322625147 0.139340585993537 0.658090861438938 1.34890856008264
50 0.0759958938788267 0.0686324755762796 0.865722300723108 0.917762355769279
50 0.197563676776294 0.241684838923502 1.06509740290446 1.13691290011394
50 0.0222370781793253 0.0148941563663049 0.460877701302177 0.743756812174892
50 0.0963428804303006 0.0759023856634223 0.535062885742205 1.05158997239157
50 0.0169571611968812 0.0155680478213602 0.769904347803407 2.13799097348876
50 0.161298224695579 0.120058851473988 0.71438652385461 1.44960628892967
50 0.183191073355354 0.179366240712147 0.596193867202026 0.633443500346817
50 0.2228446470159 0.190406335626966 1.28403038002565 1.28046813339649
50 0 0 1.34059282439509 1.16112317200217
50 0.0787216003672957 0.0802027540839745 0.766513653524175 1.10697549737867
50 0.0095587364614449 0.022627556890008 1.26187144828383 1.60372795464766
50 0.0273800865672618 0.0181445849128229 0.27155837976901 1.40648007497051
50 0.341459335317329 0.291168278580208 0.754812593419893 1.35115078446897
50 0.147303650663942 0.110826788775173 0.544148120701578 1.49830290646674
50 0.0658142170511659 0.0532361984657197 1.14215001337034 1.2877153668977
50 0.14478628679809 0.121489390357602 0.561907666431187 1.44709726597867
50 0.0104553350358908 0.00522766751794538 0.889657518992452 1.30174821099233
50 0.194441181278532 0.150074140546066 0.845460721060677 2.17028876033804
50 0.0274992805766212 0.0213834277349903 0.902649029749386 0.858961323263064
50 0.01131996616821 0.00565998308410496 0.868108148048129 1.6382104143046
50 0.337797406011966 0.303894815156325 0.0483756544048433 1.39092842937953
50 0.232367644262937 0.192092883449128 0.268218043949724 0.927011776929292
50 0.118161394819626 0.121816941831953 1.09128187806095 1.97187474883967
50 0.0546866038077905 0.0878321926915579 0.523189909870187 0.991736302147244
50 0.0720115882154713 0.0523605834180312 1.00948401233128 0.984343445127167
50 0.0582250660063597 0.041841697126744 0.779877553131213 1.94265786224107
50 0.113592118663948 0.103322426317236 0.845555794329909 1.15978939031381
50 0.163647912797646 0.140538998767087 0.655497696402023 1.13267710461985
50 0.0572805958412796 0.044268490138061 1.16009785933076 1.60022455673618
50 0.0785091827636126 0.062426685066775 0.933937892277725 1.66154712385619
50 0.227146251349643 0.183445692055764 0.780867666363665 1.19376903223445
50 0.105089032098473 0.105097303159941 0.86771332451144 1.14171363498956
50 0.113871345672668 0.0896931377350602 1.41733248852497 1.0558814127729
50 0.0727206755552771 0.0580894106730495 1.41701493284614 0.896259962657113
50 0.0518901382610031 0.113964506902317 0.458964329712914 1.08646824886603
50 0.114276899193046 0.145161239568836 0.891575738773357 1.21495637738762
50 0.231153788902836 0.16611750436449 0.285915698404713 1.59573048273446
50 0.102225439600498 0.0918921206343628 0.534888685059347 1.62382528941524
50 0.0251646607078964 0.0167621123914377 0.849992013215143 0.936329686175373
50 0.0856342598541469 0.0428171299270735 1.20252694109277 1.6146484418063
50 0.255017035886833 0.228165779200459 1.0556396771681 1.2623172744351
50 0.139807319864542 0.0865023203479687 0.644862091520424 1.22059910769648
50 0.258821886343302 0.214474974705021 0.161305635519383 1.21986577616611
50 0.105972817742622 0.0804453429203133 0.613272554719984 1.12068480768917
50 0.198800388421353 0.167087532592987 0.476242019614844 1.24311513814812
50 0.0403497903460938 0.0662360044027583 0.919136002463472 1.03109334501935
50 0.0192959898786321 0.0124083739285809 0.626697144823286 1.13458240470122
50 0.114069589686828 0.0873144307236429 0.654979040797538 1.62545400467299
50 0.142693122970961 0.180869185821221 0.453108518760205 0.856837290952554
50 0.161516236304775 0.139517530814463 0.565824107352306 1.20322295298711
50 0.0820575241210548 0.0522005660869064 0.585300071878821 1.2665825427659
50 0.124016035350772 0.144887528312568 0.47975152017405 1.00279390761575
50 0.142977891156777 0.085912379301636 0.594063426166124 1.16358840173686
50 0.134905712663054 0.113388794170709 0.639446180254412 0.79161122905884
50 0.0365280136309767 0.0269692937783497 1.63968633992862 2.14529042916324
50 0.372089897084047 0.315929161182346 0.615171073942514 1.44721623989365
50 0.256030188015512 0.259014586102699 0.6865535356083 1.26671932491378
50 0 0 0.488074908737744 1.05120109835432
50 0.253443461540208 0.179701827335582 0.777450435141377 3.20273190335553
50 0.125995714644397 0.0925865045018394 0.398348222314487 0.976955272225848
50 0.0551554138385999 0.0406800131612359 0.458031817358445 0.849503074362375
50 0.0928050255792036 0.0575968762513839 1.25297435787494 2.00065376333954
50 0.0408724579340448 0.0285042453882055 0.245798162360112 1.81457948868865
50 0.290940585402634 0.279951066335561 0.759447124957965 1.11823445513088
50 0 0 0.895692883483927 1.48673394007303
50 0.153955095643328 0.127141130934668 0.515780618151431 1.97854658332725
50 0.128375671911097 0.0976064325344835 0.595946155737326 1.07785281344031
50 0.187348027228359 0.210346065520131 0.876931008939284 1.54448360360403
50 0.135377142839483 0.126039951039048 1.0377713882844 1.29753445019089
50 0.0785643548732029 0.0693741777884627 1.16431978142595 1.56488007546535
50 0.092488116159084 0.05727281944951 0.768013931050124 1.50445995972717
50 0 0 1.06970636275577 1.5056257187274
50 0.126553773623661 0.112632291560479 0.854341016368013 2.14909980158314
50 0.0566720088497512 0.0425492632160764 0.609729449032219 1.37129558228165
50 0.0327454150359768 0.0229974265269095 1.66305366388895 2.01577672872276
50 0.0511615945678377 0.0306959928007099 1.49036942464729 1.54263658986691
50 0.135017351678111 0.131190291198369 1.11885041381597 0.985668448868685
50 0.118437489365431 0.0879988520522076 0.646626453198922 1.30224498764309
50 0.0505973895786549 0.0435982200244812 0.644205173157049 1.1859057445055
50 0.0899993261802742 0.061379317377896 0.973196174987157 0.952424136396898
50 0.049639916125115 0.040780479447501 1.69206361960778 1.05668371918475
50 0.0595404640571093 0.0297702320285547 1.14674672188354 1.47890263957487
50 0.0082648211887452 0.00413241059437262 0.417482650798473 0.86642613223891
50 0.25907087675388 0.214117758991245 0.405279460078531 1.00842274380837
50 0.0256264457745651 0.0230602855051259 0.922318018671323 1.54297070057304
50 0.0781397850648756 0.0733191710873502 1.19024706114206 0.957231770266473
50 0.106235730711866 0.0751605922370546 1.62670157128609 1.32508091825449
50 0.0211790464691554 0.0194713858731289 1.50635062734848 1.0794931484959
50 0.088242751256947 0.0441213756284735 0.940356114069763 1.69823700833866
50 0.281256003090945 0.210416273527448 0.812145920466964 1.73784132275782
50 0.172293374121485 0.206858104244622 0.692878142534499 1.63860720739101
50 0.279949572854261 0.210130303956754 0.673225113583982 2.38976633639452
50 0.152704951148987 0.120047267855839 1.10095117286456 1.74762918520014
50 0.097764157264717 0.0791883923847612 0.644928195023176 1.19978772545272
50 0.0236140717115061 0.0124931534971396 0.923002144847878 1.76502304014077
50 0.227046091895833 0.297092200895404 0.76482756818436 1.60788593945807
50 0.296581628036454 0.225234172526491 0.465520475979705 1.13673721161379
50 0.0964498408959757 0.0849357184733775 0.830508809124228 1.14853975303663
50 0.369348222524427 0.250348485392243 0.516858246780788 1.68784657570244
50 0.210622536224503 0.166090750907915 0.455256940779465 1.52304436660536
50 0.144927234411193 0.164586450374015 1.0856396197335 1.27775483885642
50 0.0415811051152566 0.097897070794109 0.841812804912026 0.543369339734898
50 0.0197773220678137 0.0131117840058106 1.07436680330628 1.61562263604042
50 0.253739826195447 0.227599715291367 0.33313224492675 1.429296478562
50 0.0940317175487987 0.158675829941334 1.34298485604099 0.968542446234668
50 0.14121484306156 0.125153424902955 0.678668095567927 1.23412957434277
50 0.073763909805949 0.0537700406376662 0.548684472671797 0.403254617481558
50 0.130142930223258 0.0944432366249636 1.12165989343083 1.37935631092378
50 0.105163673441686 0.105911749576439 0.454906903139041 1.24050525499439
50 0.0582815512045824 0.0504819790363926 0.79552557043473 1.26878428438921
50 0.145307681675079 0.123460640344101 0.780258155298447 0.977277525916921
50 0.108504376306022 0.105052363790612 1.07543973938681 1.38485044660464
50 0.132831412562427 0.0954035855724831 0.826545559050995 1.34800149653678
50 0.0589855740534415 0.0423068411538844 0.874621454742228 0.698852421221687
50 0.106433477601723 0.0910562049669078 0.641350021724736 1.0463365125999
50 0.107711407993712 0.0740911624324012 1.04711821836061 1.00453335679423
50 0.155556436954279 0.0777782184771394 0.645616948836008 2.1008310494588
50 0.0637488091554256 0.118623049831382 0.685096558872941 1.58731213936525
50 0.211517762358407 0.186329022565577 0.189047591576556 1.25333888226783
50 0.0437003264998647 0.0344263609800351 1.14572728349012 1.39945188405503
50 0.0416016913186359 0.020800845659318 0.836942776245376 0.834947289169737
50 0.038723596953401 0.0193617984767005 0.448164776200672 0.736484614191629
50 0.0767147488509171 0.0566287325583833 1.11056268779779 0.943271975592111
50 0.037668780791253 0.0188343903956265 0.848906886106653 1.12945780022549
50 0.10232054000641 0.0862008481392259 0.955317187481987 1.22354036205615
50 0.0174486087571438 0.0087243043785719 1.3381210381592 1.48061533090488
50 0.0573518383425656 0.0468704704709167 1.04420870769158 1.26331025479575
50 0.106375293662036 0.0834228211252397 0.589486281081278 0.970747766636648
50 0.217698991368774 0.176715398098491 0.46407268397895 1.61237100710371
50 0.219996692697434 0.167534036821247 0.952751416376576 1.92123575426405
50 5.97367922319994e-05 2.98683961160372e-05 0.514511288709122 0.69924660115589
50 0.243926665857658 0.175461234438494 0.847147405098255 1.74873484879017
50 0.124686944505075 0.106418306958533 0.984601565856382 0.689571668047983
50 0.0412607600350028 0.0306406049155479 1.53718083831563 0.929549472945032
50 0.0270385118409939 0.0278944225681868 0.393586533517789 0.942397874260793
50 0.215957030062141 0.269740847276058 0.710636030275695 1.57342152620866
50 0.0975090239578003 0.0848528798631088 0.657820228214778 1.41129058341168
50 0.0911237246899019 0.045561862344951 1.0856958332035 0.96973511973034
50 0.166602910140405 0.140278436789469 1.00952213824029 1.39993185525786
50 0.0473563205925076 0.0302801942889235 0.922015366842921 1.65244423513152
50 0.144224319346628 0.123166992462518 0.424798467977971 1.2654366394795
50 0.160727733156669 0.163761566000772 0.541299054493894 1.35563658065387
50 0.0147152217358346 0.0100772361255094 0.764783031417689 0.778517357680588
50 0.393962420458856 0.29154615677726 0.521854738313409 2.3247163203962
50 0.0796248808564449 0.0660753694087396 1.10036481820768 2.08052518483398
50 0.255672213527989 0.196838875507514 0.840119924213474 2.11574835072777
50 0.255981045589897 0.2302509298439 1.13996589304248 1.78014436691091
50 0.306662299614169 0.273040380627565 0.180568175393579 2.49798146142562
50 0.152115616698321 0.127433280411128 0.65518704680539 1.53006274860556
50 0.136799423376119 0.110033018219574 0.606212700652082 1.70213478155007
50 0.105252878266533 0.102444742420871 0.720533588354425 1.00448104233346
50 0.120771297778658 0.103504899288781 0.644632669527354 0.98920350416403
50 0.0861647594783307 0.0914476796931844 0.710631470300174 0.837204030191125
50 0.0474910213246034 0.0237455106623017 0.929982653147835 1.64340477628752
50 0.114082411015312 0.103390120077162 0.440385036681834 0.916275564678168
50 0.194270109248118 0.171200277963459 0.408582046595661 1.32735180358152
50 0.173988620383946 0.144890512610551 0.185317693588592 1.38509759898701
50 0.0807460165573073 0.0636721778871075 0.916802374576207 1.08024537697281
50 0.227479552053203 0.208726549793593 0.161877130076523 1.02337042150962
50 0.168402387767185 0.187853640534857 0.633773810993501 0.925718733146307
50 0.063665141121493 0.0732889445487241 0.513454734520117 1.30552914385763
50 0.167767348642194 0.133694423930093 0.739516560043556 1.41905786132204
50 0.0924076460156437 0.0591495752821942 0.919665151530343 0.920630763660126
50 0.0314800072465167 0.0199861281442133 0.9260844970966 1.22572526071408
50 0.117824473312622 0.116625381896774 0.581635835775923 2.21218065488831
50 0.200258698591798 0.166711106422143 0.652512687443561 1.77044366067662
50 0.119224685787739 0.0892396836310033 1.87355625629901 1.00749950803505
50 0.0864813614058237 0.0523050891963414 0.514551130558774 1.36913543356139
50 0.170258955111654 0.135887059150002 0.57559690735937 1.4859059067339
50 0.300311628346723 0.256423006900633 0.787148909465996 1.36420830276954
50 0 0 0.770184037817039 1.65873921137551
50 0.0723776136014742 0.0708857417266213 0.456789119057749 0.832335987386162
50 0.0883364846389703 0.113471977492621 0.368949576089673 1.00887402216487
50 0.23706893178751 0.204982278065178 0.0934288751652436 1.42823623131981
50 0.23781069007914 0.183291764699627 0.859318217702655 1.47258630034652
50 0.152377832966803 0.11289746340336 0.557796746441789 2.2397074260753
50 0.192122165201165 0.185647558448481 0.523008265636404 1.40126782484043
50 0.115628015421358 0.0775398867199096 0.879177576033217 1.16033964567655
50 0.187288815315508 0.139869998214113 0.580489775408054 1.00894702281179
50 0.168299766300946 0.141328435967471 0.837236944869513 1.01513312567886
50 0.354044201666775 0.25491987026448 0.389081591828971 0.943871011176229
50 0.151309336349718 0.148969152471946 0.810830743904983 0.965199080472467
50 0.16886722423944 0.19229847480776 0.514271256509064 0.840501897338565
50 0.244238572900984 0.219502842923199 0.525364266740011 1.23824983052167
50 0.066889226890274 0.0442258535711404 0.922800813745224 1.30015600933293
50 0.0175630056843368 0.0103501691367072 0.845909250591237 0.780995009812673
50 0.234462558184413 0.182138486734826 0.515324323117001 2.08734579706294
50 0.0194266611898313 0.0097133305949157 0.978924091101147 1.06335776398672
50 0.38050847359768 0.267070787887335 0.53967109278734 1.99222087709834
50 0.0903285026631 0.142747132985938 -0.0381024388586922 1.04135334815679
50 0.127845154572849 0.126122107825609 0.73397904627975 0.887361095688665
50 0.239857794160676 0.220725545927529 0.477419703007259 1.622909238967
50 0.363238078727634 0.308022514693204 0.081857612012906 1.51994657112806
50 0.119159694002257 0.0946251091887743 0.442494272736933 1.52362529929244
50 0.217542670284452 0.197879400557487 0.429148617742425 0.937300626546214
50 0.196724896561747 0.147056492292046 0.236955202429955 0.481349257963452
50 0.172887886101467 0.188499721868029 0.641830085480457 1.58864187014888
50 0.0684717059785799 0.114035283225848 0.424167391927234 0.865538293128425
50 0.160236166731726 0.149180911997875 0.468505451065126 0.638784751059162
50 0.116085579835856 0.0750011275720794 0.325561794077506 1.37854865642612
50 0.115645267475281 0.0860508501099944 0.653172027177495 1.07204820044416
50 0.162521504283077 0.141032124872398 0.784876841725015 0.872720724293412
50 0.228769285398476 0.191853914627183 1.15503865362135 2.25756771321922
50 0 0 0.59747880106667 1.20131430294461
50 0.116822378954248 0.121886734330967 0.136683906296544 1.19516277873852
50 0.274714169439665 0.243781594698209 0.818808982840979 1.46480341284306
50 0.139023085235196 0.101011113814428 1.27384911304348 1.97502881756106
50 0.185199211835152 0.170335442567651 0.686427024621656 1.45711715319663
50 0.0520251963380734 0.0355375560944331 1.05993345644855 0.680759620501569
50 0.06573602083628 0.0923182734930103 0.95886193488547 1.2729638879785
50 0.254301577168087 0.261398543662573 0.615048143340687 1.6452459971197
50 0.19968961608185 0.132899177190259 0.677012216867159 1.12792202514511
50 0.271510336777078 0.245522023323287 0.286904174791687 1.20763484842349
50 0.156712952335667 0.19259021443229 0.779685846900243 1.44706083086211
50 0.110173768010897 0.117049489433414 0.374734373499426 1.37130684778505
50 0.0821455101958044 0.0410727550979022 0.648942033968419 1.1854652473369
50 0.0246255893354622 0.0123127946677311 0.669453454570929 1.26845200613753
50 0.128247988020193 0.0986115291300132 0.378082139315569 1.26273675324025
50 0.0830063324202308 0.0804103893078276 0.260925024083912 0.763426885815906
50 0.294750256012731 0.288189934308275 0.205163390969758 1.10575940398521
50 0.0862354443377207 0.0662119798011557 0.110651674826499 1.62026854596996
50 0 0 -0.0588120724308128 1.10509172864694
50 0.0332040056148701 0.0178665188974473 0.634859747524614 1.12637688784042
50 0.0909354455450356 0.104599583644053 1.25868365290356 1.19752901554064
50 0.0884236072111862 0.0651590918039616 0.512477506022109 1.18441980874478
50 0.0646808546657365 0.0457420437503599 0.425633013125288 1.14818170337524
50 0.121610705760583 0.0919450044553117 0.517070794000737 0.634127009528149
50 0.232374116144504 0.186271840417917 0.646888625242248 0.915954215709664
50 0.122277760386892 0.0979910095664478 0.495243730563953 1.11052752336354
50 0.0585585695820127 0.0292792847910064 0.655234977480771 1.27373008018632
50 0.156484818889842 0.116426885300592 0.44416588403599 1.51407940663304
50 0.0833778808621306 0.052795631064656 0.648120909692656 1.24594108668423
50 0.172545042120004 0.164175903725074 0.794230858202189 1.42828605906329
50 0.188283211209546 0.146811576681856 0.468309712543683 1.72056042980838
50 0.108206485025595 0.0982348457639554 0.650395637859913 1.12762799451481
50 0.246515644551453 0.208198977155834 0.304932426282733 1.16069612662105
50 0.047718914148556 0.0557321502967522 0.516746242761308 0.98658500405371
50 0.310744125762818 0.255434762856174 0.530379107321875 2.16599482699797
50 0.02060530344745 0.01649403149839 0.672370133270511 1.38555049223969
50 0.0776300338786274 0.0649365828482926 0.489487160684804 0.766420925965428
50 0.0990844593427395 0.0684075336523928 -0.0924417465434586 1.45386948589651
50 0.0716775592861651 0.0358387796430825 -0.169243005373539 1.01664077135008
50 0.103817270678034 0.116130205653259 0.749463174175356 1.13590530030479
50 0.289314203919917 0.252841035117716 0.257076741353809 1.13050624922394
50 0.0599630165985902 0.0533357179326716 0.773385008366773 1.29690788770012
50 0.165361210569867 0.140505805638424 1.0113058943634 1.01056950124976
50 0.0694311437389215 0.0646275192534417 0.26316789388601 1.19549151380985
50 0.195832354358148 0.139022688592713 0.316782430044386 2.09773161869404
50 0.0156165126187678 0.0163135215351416 1.21428916514352 0.850820939655505
50 0.142666163796493 0.107251142518046 0.418285060944653 1.71575058847861
50 0.103819657822846 0.0967546098593806 0.31077952771223 0.66976659746573
50 0.157977793836649 0.102953822134372 0.31395278737085 1.27451591085043
50 0.0508553084960844 0.0331593254583617 0.455950278789916 1.81571339455906
50 0.0301138399141274 0.0150569199570637 0.749599684006417 1.55160883018445
50 0.0742930355591783 0.0447267481953269 0.188638078439081 0.68122107396704
50 0.419058516391669 0.377964868651004 0.22082796370315 1.91444333227016
50 0.14359593239522 0.113414983047906 0.415419953747068 0.922855256687893
50 0.182204235562962 0.136369784261228 0.338281015932477 1.46021114739792
50 0.131674168079466 0.104735989963855 -0.0320568814701069 0.722038574971695
50 0.144039236263276 0.124638897111454 0.564680766519269 1.30657707409111
50 0.244283197108819 0.262058420086878 0.168030460193687 1.01316066633729
50 0.0472714485836534 0.0284132199953191 0.589096585470301 1.14695217913422
50 0.091793047930091 0.113940602524642 0.760055714729731 1.35074078231305
50 0.123099073110123 0.094622906222983 0.376693237768311 1.07109403631742
50 0.108200937991946 0.0939658308793264 0.235335554896129 1.68211260889865
50 0.0962043009197824 0.0659363038225838 0.590341935682114 1.05015086888772
50 0.0169652420824987 0.0118042235238062 0.632645525210665 1.29521432441829
50 0.114128342862897 0.091368857064827 0.364271500161409 1.19814539888508
50 0.135012431054045 0.121557672768428 0.414519355393937 1.42219391419219
50 0.164966263959597 0.15831856381634 0.465169829957691 1.03934712843767
50 0.0959914426949078 0.0711727850367776 0.196746076911083 0.937331432308342
50 0.0669313220805975 0.0334656610402988 1.21829545411105 1.37110536384879
50 0.154693754591106 0.0967701665726604 0.563745606958178 1.89046960237555
50 0.114358738666566 0.080313969235269 0.652238252413855 2.14955731580899
50 0.0487001031110351 0.0243500515555176 0.448901217364414 2.01421256074194
50 0.0389335528104104 0.0233241227191776 0.24701253956018 1.16328528202432
50 0.00313934750250302 0.00156967375125151 -0.0694285241466338 1.5021890937994
50 0.0774613360137734 0.0662928593224791 0.759883963493393 1.08631128333091
50 0.0480153147553078 0.0336440834704444 0.271953165137364 1.64066767868699
50 0.152364242231337 0.120876811532999 0.772773854828722 1.68586690624627
50 0.165981821988272 0.0829909109941358 0.680941953534046 1.1964866776012
50 0.131031553129636 0.117436363754133 0.957816006922758 1.22683069848631
50 0.162329911158849 0.158876883984168 0.0269161787164879 1.27333900159008
50 0.0369705539590501 0.018485276979525 0.197376268651005 1.18305848586945
50 0.454560631872341 0.413788308654313 0.407046068551953 2.04091767837333
50 0.165122213458181 0.13780875391975 0.165687101996794 1.36108874253731
50 0.150294972403001 0.105036435896538 1.12225739815818 1.96133410712559
50 0.102825137416475 0.0948870269737101 0.797774420062367 0.810714356425159
50 0.0684170691073077 0.0509787266776157 0.339683182991813 1.06439846586244
50 0.370920438898617 0.299797195098116 0.19300977584126 1.6686746372698
50 0.169934151080887 0.160450907494404 0.548466852532257 0.899194515752002
50 0.0118569841744045 0.00592849208720224 0.554930436194676 0.840163485399727
50 0.219024816592503 0.190280117762554 0.177985785882691 0.749007831266231
50 0.148064395265615 0.13952763424668 0.819963568865347 1.48819097857192
50 0.167629199782454 0.15169450651971 0.516084411247447 1.09744117439233
50 0.305326182362356 0.1652489911884 0.0999265909057871 1.71353362713477
50 0.0386713669578438 0.058021762302204 0.336725516875429 0.371885075884319
50 0.289134494524604 0.241466870557257 -0.30220693135847 1.45589216587004
50 0.217496445663788 0.172861109063416 0.381993714552008 1.44512217386434
50 0.140179807790472 0.101558433269077 0.342071561935106 1.66376554719851
50 0.0851678756250952 0.064812358981319 0.627667213056541 1.80342986009056
50 0.114527785349237 0.0906496851787682 0.257902023516863 1.83731810796545
50 0.214206074078078 0.179035070169563 0.44775417230524 0.727082452823849
50 0.21716522197257 0.236280006972344 0.648386004440561 1.69819664828036
50 0.0161668568400256 0.00808342842001281 0.999114954968079 2.26471576830162
50 0.0455874519928435 0.0309178508147652 0.747636249830733 0.626852848736736
50 0.239388953538133 0.19556862836643 0.409279328482556 1.43453049723872
50 0.065760250702973 0.0328801253514865 0.508284605047613 1.32180048306546
50 0.184010684992805 0.131369711768791 0.446401644277014 1.56198332038122
50 0 0 0.751689903501955 1.76466617245444
50 0.0883980158827797 0.0721592973338255 0.579143715663263 1.37865052955292
50 0 0 0.15176931777272 0.483570797315356
50 0.148588740681078 0.116977479005149 0.634432068740008 2.35563035671507
50 0.067111867139151 0.0335559335695755 0.631501472333486 1.13850323900957
50 0.0358210345492933 0.0179105172746467 0.885180820086626 1.02313507591697
50 0.0134789893710247 0.00673949468551233 0.510913443612396 1.69899683722429
50 0.291932291824805 0.275609157705666 0.0386272965331541 1.30641677667582
50 0.242647759142178 0.171729572022572 0.0542107256740782 1.61135492387207
50 0.147620358160463 0.148322512247468 0.22626652612862 1.27589469505649
50 0.102430115169518 0.0847121658798167 1.25099285034308 1.28773017042931
50 0.043068789791421 0.0215343948957105 0.217112503893301 1.37024448953757
50 0.100792290686962 0.0673257194644241 0.0644721680078515 1.07631796738018
50 0 0 0.557377002568059 1.09163305794349
50 0.0734519843168209 0.0663260178865067 0.583031976626745 1.21213547602216
50 0.125414387974817 0.103877930124822 0.867041680755859 1.86055655822227
50 0.0341998785893475 0.0170999392946737 0.0850389184238488 1.834039640355
50 0.0501239213856909 0.0508844681058619 0.801688228219603 0.588800135153437
50 0.0301481834810921 0.0200485169958641 0.232301094468442 1.4048922464903
50 0.10534030027291 0.0634337547048142 0.273750036063108 1.56296767678005
50 0.277396314647471 0.313776967341874 0.602697524327547 1.06911430766282
50 0.236706447775783 0.251227727008856 0.367426861320334 0.888727643122127
50 0.168512174165571 0.152872031440932 -0.0593798342999534 0.889879318567344
50 0.340348249216722 0.382732093160011 0.782096289203537 2.52699753005447
50 0.307317970159635 0.202777180679485 0.223572840909713 1.88211717300456
50 0.0532029895270787 0.0694096535916118 0.184388094641517 0.941416145698117
50 0.159804463564389 0.132210398760297 0.706269787620151 0.951416450427586
50 0.086820680593497 0.0648172670827857 0.390466257525267 1.30262215053593
50 0.214038921008795 0.1850292127862 0.291901455408536 1.52881093977007
50 0.299189295245225 0.195334589394296 0.79133711312933 1.72828599482137
50 0.0921527336152534 0.0620761748987386 0.596542126981191 1.42737690598442
50 0.254970002179106 0.179421226999872 0.754238731245772 2.00086554360108
50 0.0710333538655296 0.0355166769327648 0.0635890809463329 1.68507370838536
50 0.245914542727028 0.249048099859899 0.281191844744815 1.33317365775926
50 0.0835326372598556 0.0541573634386163 0.736741690682962 1.41669266928642
50 0.0464001138692325 0.0473599305205135 0.0576430882592419 1.19823666816238
50 0.10043267148489 0.179507335207156 0.520866906336039 1.67218530555669
50 0.159053859911936 0.114454703110558 0.413205434766396 1.4300644781198
50 0.138818964039313 0.120700538380749 0.471442576744572 1.61963501679533
50 0.152833397685656 0.1252156095979 0.747772200485893 2.11451975435025
50 0.2592915733861 0.222451239994346 0.80779681772243 0.96109049029194
50 0.106577883278592 0.08243044357723 0.909232226356042 1.24674331989438
50 0.138985175072872 0.0856110590747649 0.336633322521222 2.11483501501137
50 0.174651688400258 0.16550763081163 0.150352748845243 0.839163190507156
50 0.0498024052478575 0.0347498549505878 0.921271072405721 1.43318459675836
50 0.0927272653578075 0.0745106317676393 0.683734583697274 0.927833323478977
50 0.237130332339718 0.252081046517006 0.319836848991376 1.52318873023057
50 0.105158543952514 0.129360600750804 -0.20392245249096 1.77429349366555
50 0.22749627627589 0.167174600980919 0.103689542463428 1.78657164860554
50 0.00844763632541654 0.00422381816270827 -0.0483514403243769 1.23149869622704
50 0.159952913160585 0.121170617480895 0.117787667592438 1.18934227615487
50 0.187461813220157 0.245849461940868 0.551940945261159 1.46541361248568
50 0.190937852776929 0.223209845880801 0.213926243547002 0.917687726824795
50 0.0786504835607382 0.0393252417803691 0.707764798469707 1.43089963938349
50 0.116034065928451 0.0840424847349223 1.13026021038285 1.08835124062646
50 0.192662111002456 0.16632726902006 0.279629492658598 0.879020249680131
50 0.144946728530143 0.102810564651462 0.718386062481834 1.65702821933674
50 0.0841660309280178 0.0650895237434379 0.706894671148636 0.81902654824612
50 0.142781731702793 0.107282517044717 1.4832586333095 0.997758023764606
50 0.366266821039217 0.298883013559726 0.281166427170364 1.46498911985171
50 0.118727827951117 0.0968329942872683 0.494138674764196 1.29313585455304
50 0.163064414813786 0.229053608819939 0.364281219528403 1.63291006631614
50 0.325975065370097 0.283266243826506 -0.027818634802166 1.38367417015682
50 0.172849478662579 0.126785868030625 0.705031896105537 2.58608709844597
50 0.268154364472752 0.235253947832399 0.526313230979229 1.50971208467793
50 0.118331975143931 0.128304635398188 0.562891824349799 0.929451410185272
50 0.075671953047026 0.075794943140198 1.05337303765053 1.1705512719251
50 0.120690422376095 0.102839917983315 0.712493334518485 0.82270434135599
50 0.0939379930485753 0.105430144933419 0.795737403686384 0.645324221165225
50 0.452668952831299 0.38618132014927 0.185304045951788 1.80230672923672
50 0.150625640809019 0.101335165513185 0.467575361109096 2.43213277667299
50 0.281275991242585 0.242986364283184 0.34781759158531 1.79744987852209
50 0.0463834001369736 0.0402643252143865 1.59692777711572 1.61457718772449
50 0.195713107355602 0.199378631048904 1.41344867902638 1.49382950042468
50 0.0739480975492874 0.137666738436452 0.44263955059864 0.979379012468883
50 0.119869413834768 0.113096055175779 0.501551316622491 0.81027921579796
50 0.190292763852247 0.16127478215566 0.358690281069389 1.2894918173037
50 0.211826328851608 0.22958900622802 0.772609486042245 2.26522361243407
50 0.116569085975268 0.116383577010459 0.320112130835614 0.748792064460326
50 0.22621580582823 0.17851422831874 0.526796282617471 1.40605534066811
50 0.202453181816462 0.191250190463523 0.29071178973328 1.92790466277439
50 0.240562534433781 0.208258866227124 0.374269910730064 1.48594203715734
50 0.00553422398881378 0.00276711199440688 0.563709860148923 1.67661549937431
50 0.345843342210534 0.296584612861537 0.509985413518662 1.79288960575733
50 0.526185155531795 0.397055273575797 0.339338506841588 2.97748937177217
50 0.196926121669681 0.17373965201963 0.604882822261732 1.31717502520002
50 0.117219827383029 0.0742148417886873 0.144149302912218 1.71284596457817
50 0.0487864042011196 0.0440254766168548 0.559846361308438 0.81884300689235
50 0.296625547462474 0.2394546004352 -0.295037471383087 1.9590119921137
50 0.0683455898372279 0.0428563648462637 1.00793158230157 2.90984004505846
50 0.140966833528919 0.130850919700897 0.324858983445681 0.503478029987464
50 0.102118598308924 0.0874523486750804 0.550999004094922 1.23227701735798
50 0.120954981543811 0.0927523294249549 1.12147156770632 1.2264822877199
50 0.225101388607848 0.163171627462865 0.797315635201783 1.28801027181445
50 0.33633080195401 0.297843144066011 0.840317291138538 1.86146161365123
50 0.227287694694464 0.174280656943052 0.193923501738852 1.00675470662438
50 0 0 0.0759585155586405 2.22420640018181
50 0.114439125056603 0.107721803088021 0.577960150724877 1.06251511026444
50 0.222051058748641 0.234458391430226 0.66775505114553 1.11307827872105
50 0.133405811982251 0.12567528097094 0.403851006707358 0.914847171887152
50 0.209559203040978 0.164585275297851 0.393684029788525 1.70201011791074
50 0 0 1.0793740749236 1.24704892495109
50 0.338127720072483 0.271868910202582 0.480337875826885 1.93070693947507
50 0.187496072255756 0.149202898545124 0.61937827532853 1.00352332847951
50 0.0542044727132329 0.0359537220052371 0.330430337207939 1.24456667284916
50 0.164032335361212 0.128102559923717 0.858031406009376 1.30435532327981
50 0.134318118086417 0.105421728868652 0.205752059510487 1.61277122788787
50 0.206075451550575 0.158780044667275 0.610544300653865 1.84049065389462
50 0.124592587874835 0.192379806535383 0.706943375363963 1.2296619117457
50 0.530597033677571 0.41526830438447 0.372574851645237 2.36886943972885
50 0.323313321264791 0.222075698534951 0.769140512234602 2.05251047499386
50 0.108982350012678 0.0786728507210843 0.77149939323704 1.68306883439724
50 0.250438105833882 0.201869970930168 0.474333392381582 1.55082861398327
50 0.200442251418638 0.201766130868958 0.42052155409201 1.56173740219318
50 0.0718645627566476 0.0359322813783239 0.901904343351098 1.63883720228877
50 0.206964507236372 0.179180372894578 0.417594775551921 1.00758743303502
50 0.156932892505495 0.116199033382502 0.0544336671039961 1.32555173285504
50 0.0563164908939072 0.130270589139918 0.734263526577583 0.986122029786081
50 0.0732208725216375 0.0640213497727422 0.239649028081638 1.22695616268206
50 0.0948196713364619 0.0713507451663115 0.54392676633093 1.29234581189739
50 0.174324871949642 0.176804189674918 0.388951721366268 1.21833840629082
50 0.145026655165695 0.133860189738007 0.611757987183073 0.81432683345787
50 0.151571228285463 0.121298923444412 0.301680893043158 1.08426675552331
50 0.136766201224869 0.103195117204455 0.280756532118751 1.35945401224255
50 0.08201394417654 0.0498790833570549 0.690343930804955 1.1355983251854
50 0.158706394149439 0.133577068445286 0.634632644677474 0.943780973846643
50 0.10854347973781 0.0776368173395134 0.578282512915904 1.58551052303399
50 0.15935967503463 0.100011858825722 0.181554079263932 3.17394912967406
50 0.0725646421471241 0.062278133351678 0.860085219846395 1.04771577665864
50 0.119696346964844 0.0804172897423335 0.988490288923945 1.5649326131484
50 0.193589159792226 0.150547701537988 0.857307516224009 1.654508377064
50 0.165574638893565 0.13900253852777 0.36123614979883 1.2878815612419
50 0.196620116958852 0.17448897392428 0.743042379553358 0.870645803472559
50 0.149990865102518 0.107898844303306 0.591160640029992 1.26803848783588
50 0.130295961372264 0.115186074470635 1.53844154312638 2.2106731229441
50 0.104912689153666 0.0809603013663877 0.659425972702877 1.35000170775455
50 0.110230463685913 0.0702835850347569 1.07607993508372 0.804370257455858
50 0.185554832294566 0.160285590142544 0.901090883595645 0.681448886597793
50 0.0619761293227494 0.0410751020684894 0.00183949478714608 2.14433881546333
50 0.202014845481111 0.146334915728086 0.042340430586044 1.43831078801159
50 0.12771322803665 0.0752979456190058 0.569724376551077 1.62741605589435
50 0.0705362858027821 0.0550425961399456 0.788897869551305 0.603267885443861
50 0.112878870476738 0.0645514481906706 0.907037272857195 1.21776989472986
50 0.0997376586921696 0.0773313248974312 1.19214148597812 0.667063529139969
50 0.109630351199972 0.0869068288923771 0.719152689024665 0.773860994604028
50 0.186843007395973 0.155397821420925 0.951536642329738 1.34370304682579
50 0.148683713550265 0.139890765652462 0.614108760535465 1.48034973657747
50 0 0 1.46647506272281 1.55015884253595
50 0.239559747011526 0.240478756390218 0.357509953677357 1.10904852603507
50 0.130185660484523 0.106301338287909 0.210930776682006 0.764907565548084
50 0.223963133660936 0.191083373156011 0.153160587995972 1.24455382200733
50 0.0504378745438218 0.0346712109074348 0.477923691743693 1.21984618044097
50 0.297802004583424 0.245356762654367 0.665607995822568 1.60403750536207
50 0.0785924762895942 0.079886835282187 0.432811691475323 1.73139642662314
50 0.092968005073044 0.046484002536522 0.385672003680486 1.11104012299689
50 0.134304443656591 0.119195418940175 0.501283453821748 1.24687280459562
50 0.154869407466608 0.165014482131844 0.723108317215227 1.12550588759546
50 0.102543909296689 0.0930299896662833 1.44704445754093 1.48823406704322
50 0.210082564628661 0.227587763808866 0.717099403744224 1.29160511071887
50 0.112284320415159 0.0905526342901179 0.505717730104978 1.58162509799089
50 0.282752059274735 0.219453315526626 0.444222274910536 1.61627652847985
50 0.13640634612753 0.132175711889984 0.567842535580521 0.668737251062176
50 0.0395477635310316 0.0826124285626343 0.121826611843379 1.08175589104803
50 0.326822194289746 0.262357754607057 0.0963197488106631 1.44164674650196
50 0.128242013226484 0.0854525639544989 0.439063505289547 1.29155521581632
50 0.260477467499692 0.212891500924076 0.642830140581055 1.7570745969131
50 0.0237534792333449 0.0177322597765236 0.511618685265352 0.422252163521318
50 0.0648725226354221 0.0391685145588562 0.634871330896525 1.35256216568678
50 0.166240832698869 0.134630600041483 0.817639662000153 1.09194681719593
50 0.230820629826729 0.173799553941469 0.155151796055174 2.15285679177536
50 0.0726726909672598 0.0452290841772117 0.626436978274899 1.06788674057376
50 0.203038462982566 0.123200115943194 0.453975901855839 1.52749561504337
50 0.0968522166449994 0.0756267311994826 0.816322169600255 0.856925188074981
50 0.178091523225852 0.150313431679121 0.0241654619303141 2.36796272761025
50 0.115859768737641 0.0579298843688207 0.558886387961314 0.808840871627315
50 0.0971522485079542 0.0645820969983439 0.55342860036399 1.40243978547507
50 0.0953977563053461 0.0572247916659015 0.108794681465327 1.03076256802171
50 0.0761374660945533 0.0768990994952862 0.423705146569631 1.77733638893339
50 0.14525862944226 0.0726293147211298 0.501354207409225 1.49678638630633
50 0.171145672900299 0.148564467250143 0.423730199563457 1.13171688126055
50 0.136302049947869 0.0911509197802245 0.640308841028272 1.92010434013929
50 0.0800267277223201 0.0629382088212258 1.09224786358141 1.10961768967018
50 0.165715631463211 0.14557138264496 0.632807162564715 1.20889486995921
50 0.050362906175632 0.0377671236135314 1.39484004058127 0.941663118612901
50 0.141497632088008 0.122449562317863 0.41104692125805 0.729724281651643
50 0.219797484115728 0.131436580692934 0.668114333013488 2.40523067412462
50 0.250291207832746 0.213206161820946 0.166296978960955 0.854852048884739
50 0.25586514314551 0.182170652127921 0.28378525396158 1.63655578965087
50 0.189963010930182 0.156510530686153 0.192566278724864 1.05481566275601
50 0.192429724129398 0.185834433864742 0.861698462613123 1.22290312647945
50 0.0696913266281962 0.0589344539616582 0.589948189316937 0.716419964324944
50 0.247138824721657 0.20094856745947 0.419683238613883 2.29116165132396
50 0.113814563338118 0.119682046138305 0.507632330671604 1.07041291886962
50 0.352018957139881 0.317184989803362 0.960860309720253 2.18591879193732
50 0.0246014729529344 0.0123007364764672 1.0368796102087 1.27217353552923
50 0.0836403725645971 0.0418201862822985 0.443706241859876 0.622699644207468
50 0.296156167273648 0.238896706388023 0.354907546188822 1.84801625947827
50 0.0687679736870803 0.0475580287572133 0.606369326321435 1.73914940171911
50 0.16389439600139 0.136899948260231 0.681600118313755 1.52300831455239
50 0.0767923201831044 0.0383961600915522 0.203311408656595 1.39856732246248
50 0.189384400427368 0.177603662410053 0.80372018835061 1.77521922225554
50 0.100029757231196 0.106439050006344 0.656598040587042 1.20175481657351
50 0.318750958508045 0.299054815641492 0.432523101828446 0.968662561996208
50 0.0989130999620242 0.0782251671603962 0.639553350792285 1.75415482488502
50 0.366512767771773 0.299126794173774 0.297112392057461 1.24662713082046
50 0.285164829896759 0.264265440241962 0.0696590838847097 1.73019307334999
50 0.0296491972293546 0.0296211003786034 0.714540595574173 0.586631211902164
50 0.0943449999982603 0.101391120865248 0.726957675832795 0.752026095990678
50 0.191797514855508 0.160122319290787 0.481350911720643 1.5594643229795
50 0.117948972274084 0.0717827225093677 0.458761798406783 1.54609081318824
50 0.154006047710439 0.122456699992119 0.45957716875002 1.40676112783452
50 0.327357192565148 0.28828231662255 -0.0879958089102958 1.38915114493646
50 0.266101761632282 0.234306041472209 0.382978964190481 1.30090918030185
50 0.141341744258887 0.124624745479882 0.369377232797199 1.34590363643544
50 0.154542105595495 0.122422028865103 0.583376970606799 1.00695468870233
50 0.189821476151082 0.130996117241118 1.40980379482976 1.48453486573604
50 0.178898478309548 0.165605436382666 0.344848265778154 1.04481952050792
50 0.230832987744358 0.194168817838344 0.268998237887152 1.64788582599113
50 0.0927579000049347 0.0708923446638308 0.81996818949561 0.779285408536915
50 0 0 0.520723426493448 1.17192127071045
50 0.0912106965746371 0.0629109788841629 0.829546672494742 0.752407084664883
50 0.15905668041171 0.125962451786275 0.651742444209086 0.983754267016309
50 0.11339456527893 0.112530274745994 0.414115194524301 0.65358803209
50 0.162750618388912 0.10959658404464 0.629965442799209 1.41827463404556
50 0.153081340526731 0.103346588555509 0.354771625461846 2.12735003516599
50 0.142205329124883 0.109804683253993 0.740109991321742 1.25156149224366
50 0.0633360570367043 0.0461666974382504 0.789204353215095 0.894731440950811
50 0.252929784651084 0.216292661239701 0.743887090905167 1.01706337966625
50 0.277817609674781 0.292872655199217 0.461003556720277 1.28803993820061
50 0.17730497616901 0.181350856066139 1.1138292691925 1.71162748352245
50 0.128845880220005 0.136152961656787 0.598805731682642 0.998128046833582
50 0.136141792824215 0.129823105741759 0.977558033735879 0.971809181841257
50 0.0250125494652999 0.080413827264346 0.855825410042592 0.85783949023555
50 0.218679588601506 0.199918612284319 0.615856315132425 0.83442816080286
50 0.115150777316802 0.0883316427296537 0.39858273398699 0.80863990108796
50 0.0834522534151799 0.112789444736476 0.924527528163682 0.503883260609624
50 0.205293209373718 0.182050225810816 0.784549941702538 1.5493877663436
50 0.121997136562149 0.0609985682810747 0.33362435102582 1.81788594803273
50 0.0307355435885413 0.0284020629744197 0.268630765795958 1.18480334722881
50 0.153397940895934 0.0766989704479668 0.0119428998213942 2.02242771082805
50 0.262999338029964 0.21596912833978 0.305987179585371 0.773638276728707
50 0.104324489553797 0.0521622447768985 0.706966201843304 1.79775043926691
50 0.150864086353878 0.157970099287612 0.807081923277937 1.9360796402591
50 0.272241443964914 0.244127663100268 0.515222032105884 1.30000411449168
50 0.141953129301435 0.115176150938058 0.736018090337995 1.99828468399624
50 0.197732676952315 0.269498421414542 0.319361703134888 1.09392269226639
50 0.207345208834427 0.136725998487955 0.804388493133665 1.65453932094224
50 0.169665627111754 0.129414479098331 0.495407855713871 1.47005959893051
50 0.180899945497326 0.160267592803683 0.839194798669117 0.957884198817649
50 0.0761852630677588 0.0470645777054178 0.443058100854662 0.750346076440726
50 0.0793707142463107 0.0529205564474131 0.171682429703653 0.725379516884246
50 0.0606209928479492 0.0824407155332229 0.388920626484455 1.50975078037212
50 0.315470806560378 0.255959417122998 0.250117461366383 1.79097952890103
50 0.0683748158973387 0.0831736981300126 0.177747055774403 0.877756318976212
50 0.019204295867344 0.00960214793367201 0.544619718085796 1.21324224304262
50 0.25114822125344 0.226494738533427 0.301772217333275 1.06899979199082
50 0.0642875094098497 0.0724163451061613 0.490470897184666 1.12891191949455
50 0.094523978684904 0.0638994465788661 0.152837087571577 1.10006541490748
50 0.179786182124173 0.162774821990687 0.133516790168425 1.67287840731934
50 0.19437927502334 0.279072870547763 0.261615421716411 1.90049216271919
50 0.187578268469302 0.142980760756848 0.287528093394682 1.85016324518606
50 0.103786803149674 0.075267577612536 0.345904149721416 1.19553878003953
50 0.270330222657507 0.253500558147732 0.705609672811233 1.70298248758067
50 0.100473413755688 0.0933756826553399 0.66489395228595 1.51726159798938
50 0.0729532466541576 0.0364766233270788 0.167572993382395 1.92746171497078
50 0.509482406608805 0.349822803031439 0.680127206738805 2.32240633836754
50 0.222918894819059 0.202477450627432 0.403277728886937 1.7980823470884
50 0.183709576805586 0.156625080685516 1.19076824691158 0.917950841429038
50 0.19820397133455 0.166433463894668 0.186341510817352 2.06136303908441
50 0.266733577134867 0.211160254188408 0.209015116581329 1.68366157653607
50 0.206413507772621 0.199847577452477 0.240660601594615 1.73738252280707
50 0.231636620896001 0.175346131955442 0.712276604240131 1.45100485473282
50 0.212847945258893 0.168387049315712 0.512956504828879 1.39460165363086
50 0.201359119086643 0.166841046852632 0.358229008379651 0.683870995980299
50 0.0501534855833334 0.0281980205476716 0.630145723902273 1.44803848992715
50 0.370367502081626 0.326438782158269 0.259607406605188 1.4004347940829
50 0.242803883616748 0.261157183139148 0.823908718417617 1.02437798329635
50 0.229442865454654 0.166756924401757 0.243399804456826 0.900665070328969
50 0.416038296530904 0.383921819417455 0.323755629909032 1.66968021163902
50 0.246228081271989 0.181954955613316 0.598123399764286 1.4517999879759
50 0.15937722184677 0.133528888425582 0.715046349403077 1.72365023884472
50 0.239534347531317 0.182529083517743 0.207878346261397 1.98801983390378
50 0.125676486924361 0.113264376886453 0.539270822714078 1.08076548316138
50 0.0800782869219206 0.0546967522628159 0.582256187650139 1.5988245822983
50 0.169871150084573 0.112604384500154 0.985712021597224 1.67924143716426
50 0.0992283807227652 0.0822202609386071 0.751663459104628 0.92343245212629
50 0.266320574248626 0.229338382147318 0.234564201847882 2.11697949570153
50 0 0 0.143824452120245 1.63404479547169
50 0.159988452857142 0.132396432083663 0.358219003272088 2.12194936192437
50 0.113605571088747 0.07606671366936 0.0695829283378736 1.35299372574882
50 0.327307325845892 0.309260123394082 0.290808663221718 2.51912491366764
50 0.10455243760537 0.0695638960180514 0.445883061480948 1.4361329498027
50 0.119851428342414 0.0957665817819236 0.85402490756706 0.494212699876982
50 0.190917999435344 0.14566465931064 0.879736927708429 0.86659439650915
50 0.079744463022513 0.0572264948269454 0.863994579000488 1.4706168401435
50 0.00423544460552908 0.00337659048329768 0.273361774610894 0.533798356638285
50 0.169723766131783 0.129300282587838 0.356999575326664 1.3465387985401
50 0.077963583376966 0.0594993035956619 0.616837932650249 1.22297500673861
50 0.102320231072816 0.0649709643665 0.181708635508883 1.76934305169368
50 0.238751930062764 0.193812387148836 0.383696529217987 1.30827856011353
50 0.0388288549092656 0.0294136361407028 1.36357660562708 1.25295433795447
50 0.132957043590108 0.107993829877744 0.366997377539923 0.69365588901936
50 0.0866638570715474 0.0433319285357737 0.253841153155783 1.42742122596052
50 0.442847934960862 0.401298948728003 0.135418457825211 1.98811292499691
50 0.420846435084094 0.368817150477423 0.100127618727395 1.92975419819672
50 0.148391213890786 0.206851237553486 0.627152128125762 1.11196500328515
50 0.216981368345386 0.155741472874132 0.594970753344285 1.85525958528574
50 0.157217383775266 0.1309986870336 1.6002697232193 1.57487841203648
50 0.143801221515903 0.108825012086042 0.301966244239996 1.48767709395384
50 0.0811938159906672 0.0788702259346945 0.588018337582125 0.800680975530271
50 0.0567803932535325 0.0468573364578918 0.0780702778220457 0.872218659464133
50 0.0123767460964434 0.00618837304822168 0.469493721102131 0.851648849535503
50 0.222471613123896 0.194359606783396 0.0127950326273543 1.22355579774312
50 0.142173483259663 0.14210243620559 0.47877820683569 0.835678722045782
50 0.0194378139937733 0.0342164016927837 0.745927724134512 1.50905385842055
50 0.203182269121521 0.179039013166505 0.453018363784037 1.32437534079682
50 0.121010548118975 0.0898779445026596 0.54563582875462 1.59367006114908
50 0.119039840258137 0.0713263388605916 0.889407163809702 1.16917502027148
50 0.0895569882882017 0.124250947405307 0.645504797515718 0.801595031385054
50 0.27558098563447 0.165653009705644 0.335807771076265 1.49816513936879
50 0.115118620771366 0.0965897478894966 0.106437756596649 0.942100041832219
50 0.145285277993195 0.110517459325684 0.163944519696297 2.39741658707558
50 0.413740339862759 0.347005165932648 0.591759508013729 1.89049231202252
50 0.0961903444664077 0.0649345963287276 0.753286525952996 1.36153346434444
50 0.143097834006292 0.12987220182953 0.141180867579716 1.07423534410905
50 0.0550779786805024 0.0448656911326726 0.939750038214362 0.842394152524757
50 0.0981788298121327 0.0913937066360583 0.472210426929827 1.43955726219724
50 0.166172454607381 0.146447434648769 1.06378902197456 1.44167762634558
50 0.0491938260042813 0.0245969130021407 0.229043938098623 1.27783614874927
50 0.231214100115239 0.175211880229666 0.452571939772721 0.817957849001138
50 0.17554269026627 0.117505508464148 0.486399971027061 2.14674201377587
50 0.13730584621436 0.105665662820496 0.817195067713504 1.50802563954663
50 0.0245069688422252 0.0122534844211126 0.521794243445432 0.982507320709429
50 0.112191452913368 0.0821352700464097 0.417280344936885 1.55440982126315
50 0.309539240650599 0.257197682338597 -0.00645842319672663 1.7087075755259
50 0.136826711540446 0.124722959355561 0.242901277899956 1.23280798839018
50 0.232796756373583 0.156118866614263 0.154742529151563 0.869154039474869
50 0.246692882675423 0.217377896978009 -0.0355715704158691 1.31050782864759
50 0.367322694635545 0.337503207445449 0.532529851071673 0.9254976769979
50 0.0448333865802287 0.0224166932901144 -0.0734921745870037 0.61987373705916
50 0.134910258011068 0.125855325622194 0.661091581460745 1.33107696592041
50 0.0641031647088184 0.0494058203086412 0.631108966611658 1.07973239074651
50 0.198617704638638 0.173729797906 0.701400441169901 1.00166099381236
50 0.0924103891118133 0.0767239549026653 0.985789881509433 1.21211387654698
50 0.0659275163320571 0.0454212236618125 0.45545387028624 2.04374797605779
50 0.423370101267846 0.366728950804146 0.396370512539687 1.85142176001428
50 0.202882780004808 0.152949990609859 1.14514362761534 1.00005842577935
50 0.217948384398964 0.186242372947623 1.03179618544962 1.92626424974572
50 0.11090624025235 0.140488391575544 0.391342155603474 0.9411205105216
50 0.221997574125879 0.199115632498178 0.517661924974745 1.11655945092188
50 0.0738861967883459 0.0957125958022532 0.784456360638995 0.565366936193359
50 0.0965012314108946 0.0482506157054474 0.610315805140697 0.623592302862775
50 0.181950845796749 0.164681081347059 0.423489735133358 1.60946004959689
50 0.348648964878111 0.273692476160603 0.561384842148276 2.15098467603874
50 0.030349065507785 0.022328957024831 -0.128833569084337 1.37842775265021
50 0.259156895436002 0.206619840472702 0.175186784196326 0.90177879213785
50 0.0673102894332863 0.064323570892646 0.360476256582822 1.92389604233283
50 0.144308606211166 0.119670179947512 0.759676597387006 0.734319383483169
50 0.044284526848852 0.022142263424426 0.104619513464114 1.51309326207951
50 0.260681856653438 0.268105272221081 0.101257275972334 2.06951098928678
50 0.0906937987164952 0.0607206023590932 0.454411593067872 1.41684046390873
50 0.0835875555125538 0.0697603367278603 0.261519280684668 1.31157121979962
50 0.0744279665627126 0.0528987519640251 0.278521214754799 1.315549707925
50 0.134790806161632 0.0898222185537757 0.280889099416357 1.1200563822972
50 0.0805774463542374 0.10593009017759 0.649152673346222 0.645674455253245
50 0.155722492490636 0.154422858132075 0.510112490092563 1.92182505190722
50 0.150573240915157 0.14215486102613 -0.150961804121038 1.37743240096173
50 0.035599949973404 0.0301969029288467 0.653723652838941 0.656205998129932
50 0.206184653150889 0.204495140233156 0.487246217406915 1.11794915478621
50 0.16835791239598 0.103822663761199 0.316895507930451 2.13671365541522
50 0.21335500055055 0.202862366205161 -0.103999672500134 1.01990308454854
50 0.16004394445504 0.122502709921812 0.441837800355738 1.57617245880341
50 0.0991072246685819 0.0495536123342909 0.398158085851717 2.12262959538098
50 0.102314444970337 0.094991288323155 0.944913859030911 1.23741821220555
50 0.119955594121153 0.167369177984703 0.42470404623089 0.863618083326436
50 0.0396515879457279 0.100922649582791 0.628220714932551 0.962105121198235
50 1.22319361368346e-05 6.11596806840523e-06 0.453593241761224 1.15423110759018
50 0.113982031601553 0.084012062446694 0.478619547347732 1.40592407823856
50 0.139288116706537 0.110697036535237 0.6867509090215 0.674641336531244
50 0.173688480445469 0.156234895301367 0.250935799750083 1.0562667920612
50 0.0758447409544488 0.0511351282913818 1.13302882916077 1.07511589065829
50 0.165799833222689 0.13163160389475 0.341760470161127 1.52324226370011
50 0.126611123774321 0.0988113061930522 1.02427415271321 0.972890976448717
50 0.0913204086898263 0.0456602043449132 0.683959908932255 1.01587146899409
50 0.181836633403499 0.147824662013494 0.532572061488978 1.23918671356905
50 0.167100517413027 0.126927190538486 0.862108764408691 1.29742672799384
50 0.0486233099969193 0.0662002154461023 0.435540023752299 1.16602474046994
50 0.224986887726687 0.17482022867041 0.777306958749617 1.72055986448974
50 0.143005412648668 0.112041721558708 0.0117328446497604 1.09361624850945
50 0.193452921233538 0.152132206445106 0.573100869809627 1.13529026477415
50 0.190737908450671 0.158860571453064 1.01992427977188 1.29805577172963
50 0 0 0.324013524233305 0.912741263825446
50 0 0 0.622757187924306 1.19709969800232
50 0.244012129800387 0.214214554844318 0.289033278807405 1.31033417240645
50 0.0535896572990588 0.0611369614164049 0.373102029354157 1.03150181314576
50 0 0 0.575082048317795 1.69636375906286
50 0.0150145300358619 0.0147320171505145 -0.0273108739865471 1.41910009188227
50 0.0660045831287746 0.08558797102883 0.704673128295881 0.896742768542477
50 0.0713972165528239 0.0730504514375466 0.2860461751421 0.522738279343672
50 0.0504092087997777 0.0324295114632398 0.658731307781622 1.83751953329895
50 0.113610952923078 0.100537544783802 0.434736185807027 0.815823268128393
50 0.162837296989334 0.138310828002571 0.36691670699761 1.39389130614004
50 0.0393156643732476 0.0272298531776636 0.50689478675099 0.798869109060978
50 0.356954102485051 0.287133119599461 0.474191154814067 2.11968063761908
50 0.123071102836331 0.108516581978945 0.250212313717232 1.04429620733317
50 0.166522120364502 0.128690704656995 0.0556194785133586 0.859969127361476
50 0.133460653447192 0.116465715918172 0.457906152624714 1.37982575150437
50 0.134990503101199 0.0918338511102527 0.654301682244559 1.53062590477052
50 0.155306053537998 0.166591714458748 0.555680963970658 1.07799702163615
50 0.0975853143489075 0.0891572730163876 0.504404877694863 1.24234882365834
50 0.120004914988561 0.0870625997818008 0.915647798650182 0.712464599062422
50 0.144995358671158 0.102689040374562 0.180429209498337 1.12026283903891
50 0.0855665394631831 0.0972289689239234 0.752448156342871 1.24101226201731
50 0.211768018493264 0.18588625839491 0.718387019792174 1.18140458385582
50 0.224186740154025 0.182742351587146 0.304180314101498 1.19877896946609
50 0.0197632963542417 0.00988164817712086 0.382747116803004 1.12873443002421
50 0.13351620939748 0.145623213686161 0.375511803959615 1.1758457801623
50 0.126047922614971 0.112533041963535 0.975300189044189 1.58298261167823
50 0.0719722895501625 0.0718863419281668 0.565283400700601 1.18915463669126
50 0.118665909698617 0.106680059899098 1.01014359783777 0.888267896284831
50 0.0579068554529565 0.0391564683663719 0.60557404457819 0.868714350073034
50 0.15649047499684 0.104693540055098 0.169456290619788 1.34938983428326
50 0.148533332605311 0.13437154765314 0.665556040851377 1.08626254976381
50 0.237561699618415 0.204645213987755 0.96396909152819 1.24998456686041
50 0.108397048557611 0.0931079591717282 0.551196857251453 1.17634789444671
50 0.0850402192950047 0.0789454783326516 0.932205496101474 0.615668303480228
50 0.163994873517306 0.135770605675131 0.28286081332121 1.2549840978285
50 0.105123467236214 0.075508218368233 0.541157209530352 1.08661037387672
50 0.122878658844334 0.121618436561726 0.6188832137635 1.25500513636905
50 0.119896265807598 0.101522481549989 0.223503560608173 0.809530844273959
50 0.0908829270019797 0.0768600837514228 0.950292271800818 0.971608113304656
50 0.165360035976708 0.120273865814919 0.393554270782075 1.08097057425785
50 0.0363016979451102 0.0234149197264889 0.917537237307444 1.00704006694712
50 0.0702671548972381 0.0484294567749188 0.49904059679552 1.19698386777117
50 0.220836261966573 0.187618427212514 0.349743048104251 0.800071893361324
50 0.103919867665129 0.077921507558168 0.403638801548537 1.4409030317143
50 0.256592149529156 0.205736568462752 0.681401539739024 1.60237373802973
50 0.168583171890879 0.137318578207896 0.583117340727135 1.25176255204954
50 0.238838090858629 0.195246309662037 0.672572363942078 1.19350532020869
50 0.00929882198541084 0.00743728017873194 0.650004417493926 0.913428504450499
50 0.210362136805421 0.186831121508859 0.697359066200884 1.36131642723501
50 0.234379251892071 0.185479564926267 0.838303870080905 1.46785639399558
50 0.119648223877391 0.0997516581980471 0.177253445281485 0.993143735710758
50 0.192031687099365 0.187670372458403 0.672644975564268 1.42143968063872
50 0.112670894779364 0.0563354473896822 0.324923900554082 1.49611915142514
50 0.140333653120288 0.0920880559916384 0.848200537731977 1.23006332228687
50 0.106760414934289 0.134515826301026 0.425582815700585 1.4073885171892
50 0 0 1.15213749908379 0.97341129270757
50 0.0971166870620499 0.125643202050509 0.895115984842172 1.5243021265791
50 0.332685731520598 0.249316452352303 0.282351787020505 2.44035719520164
50 0.239396226235991 0.179447227806208 0.82541091722376 2.29770514367681
50 0.0835840294908462 0.071350059375988 0.939385955251486 1.4746482414308
50 0.0921532003178892 0.0792222526749412 1.36648607149823 0.978328174820818
50 0.338159879583716 0.267769444840745 1.34504872278636 1.18801833745958
50 0.100548606270882 0.0748194149150206 0.935298190259697 1.71160266699484
50 0.113144963801796 0.0826052324473665 0.685430089667761 1.16239079710378
50 0.211819308530748 0.185710053092835 0.611277077525697 0.909835153378418
50 0.0833408947865391 0.128047085242631 0.36286049398265 0.792753142522502
50 0.116248855414612 0.0581244277073059 0.582649689855037 1.96797109557273
50 0.00280846933342616 0.00140423466671309 0.980661106912087 0.482695848996405
50 0.109506453167702 0.120569093831264 -0.0754121466862781 1.53708500595986
50 0.20356561775969 0.107614372924167 0.333075631247135 1.81663112629795
50 0.20395305865395 0.171785651429894 0.389877877478203 1.0723380454014
50 0.0517952852886387 0.0258976426443194 0.309342882359653 1.5776703513726
50 0.143241075435797 0.268339821279319 0.178311788838214 0.897868278280573
50 0 0 0.613178886320925 0.936654648098351
50 0.130411500945302 0.0910098333680437 0.24059003422949 0.973038495504636
50 0.171911143053799 0.162701079054991 0.785295748551036 0.936030108227396
50 0.164021360632372 0.108984642664186 0.414012877277099 2.27408947512751
50 0.195446098795439 0.16090065792627 0.586091902446613 1.53895602060956
50 0.304896954739628 0.247073210669418 0.4765523454144 1.74947902289423
50 0.233742997760146 0.175519034319224 -0.0317885941219608 1.32944051641377
50 0.11620190337342 0.115287840759648 0.530715558826321 0.82885327922433
50 0.0241397197450278 0.0120698598725139 0.728350575283881 0.875919132564233
50 0.125156503555159 0.0978481021523904 0.471670316754584 0.993753662644586
50 0.19415222275291 0.193943194401095 0.47942792613722 1.20490605346334
50 0.316522594192155 0.23508569881166 0.60409582418489 1.8614719259177
50 0.0815361751075368 0.0407680875537684 0.852884195361116 1.89092649021747
50 0.185996461319692 0.165110894758547 0.468818755854418 1.07863831723424
50 0.0766592598894906 0.0660501985734095 0.488367563560837 0.779842698822467
50 0.130029826164629 0.146912456129002 0.491599157679228 0.835666841329336
50 0.0801385428173211 0.0649764994222071 0.726973397333142 1.08226727236839
50 0.0579174170558917 0.0423854115126963 0.354680922607979 1.47476337873517
50 0.113581723411331 0.10585291088351 0.496910118939447 0.891471922489113
50 0.0158422689156516 0.012918181181172 -0.100483508488182 1.31391727360905
50 0.250806619481667 0.214110380044265 0.817515503918162 1.90408254359354
50 0.271525208770091 0.229820067287687 0.705391325109665 1.2485561813301
50 0.0877690801802737 0.19175322089486 0.172183652693444 1.05841153037078
50 0.0722927245834828 0.0529357422569881 0.143156389077226 0.665606639281798
50 0.0692460911288187 0.0682378575171932 0.47928651937982 0.673675130778003
50 0.123091873697755 0.141244148887742 0.525374204088601 1.30742293643769
50 0.189274411281395 0.127669845696015 0.156208482943314 1.8263813249906
50 0.039254006530377 0.0269476599894036 0.617544209616637 0.984660697892024
50 0 0 0.846211615461944 0.778501438723354
50 0.0290743141456568 0.0832671190599209 0.419716053629982 1.49817894430783
50 0.174566544632473 0.1964337994264 0.757846104032578 1.82579968887946
50 0.0982856902050895 0.169616517348385 0.665086126574895 1.37092459454223
50 0.123355737478269 0.105057884548493 0.649845552422284 1.78974667717407
50 0.304269814418748 0.268073015322863 0.676703296874498 1.19395661997407
50 0.0749362404931186 0.0557633783646905 0.383138396239834 0.581390861635842
50 0.195384113566229 0.175064438331896 0.836119728689982 1.41772363274163
50 0.136330580602043 0.0909268921833587 0.135860519717791 1.98582924546207
50 0.111388725713346 0.0783004029987942 0.721583536272241 1.22536954884911
50 0.473740154790609 0.358208704189568 0.118541549731608 2.12789955766819
50 0.132677750760595 0.104962324773285 0.339634089449316 1.19916246127887
50 0.332682789099401 0.290329191454619 0.258109580049782 1.20783015241712
50 0.128008274806327 0.114920380450881 1.09981761744803 1.65675027081142
50 0.157957132157935 0.126834408704727 0.88661845416401 2.16785390492175
50 0.0388868876049441 0.11653760594808 0.35464677588022 1.25586930716591
50 0.134249602759469 0.13187392705269 0.646604492222671 1.27502849253141
50 0.224323987795704 0.211637607275989 0.60180784711417 1.48583051738712
50 0.176964530942153 0.147580550947479 0.352437853791708 2.48248720528589
50 0.208151878304492 0.181000501248881 0.00633791669368245 1.44213641028347
50 0.078594639265007 0.0672445476942449 0.240691170320482 1.17894684010784
50 0.336724687312977 0.312790092183153 0.743255143338791 1.61217862318073
50 0.191249381084249 0.160132548749687 0.365239536262477 1.53421906406054
50 0.0487817113954776 0.0267442779212707 0.499617793801385 1.69386747755643
50 0.213361432931299 0.148115321606066 0.800990525649082 1.85507935490805
50 0.0501626542934113 0.0447006940228762 0.397498848967023 1.11800610959889
50 0.138848972536368 0.0924797187351911 0.72785425241801 1.01683743693213
50 0.0599458727046841 0.0581609671174189 0.775535143281235 1.46369833089102
50 0.357213944829086 0.295679855983855 0.597945668411079 1.55717117315093
50 0.0355249351031461 0.017762467551573 0.906171117978341 0.709433337751672
50 0.114579743408153 0.118197478334369 0.779774438002263 0.869271434017468
50 0.114654900188958 0.0818224916883394 0.0357120340672067 1.64303496344696
50 0.265967911479929 0.238897285950798 0.433908706261491 1.0815416028339
50 0.204402923911358 0.102201461955679 0.391383548360432 2.41090526135724
50 0.043391906881949 0.0277241364561668 0.342454672109778 0.849366659520235
50 0.210709540884443 0.18490541922597 0.274549720132647 1.53593075887171
50 0.0736457179680143 0.0553070433439826 0.423074618293711 0.663200655318059
50 0.199040768426424 0.20557600258028 0.25921421842201 1.24340738093134
50 0.0787520321727267 0.115867904794468 0.664657574258703 1.33329359888137
50 0.1346429443649 0.0998194402799771 0.779185208505308 0.882600490464975
50 0.112696356768507 0.116401389027373 0.483660788794612 0.954309147205141
50 0.0985369197788945 0.109461737639808 0.507691725591374 1.2050139133567
50 0.152800821796561 0.145126385183948 -0.0718776794339971 1.00555206592245
50 0.159052844679107 0.122962196122967 0.681764103477574 1.23613007482623
50 0.234962328772996 0.165320728743982 0.452060170794251 1.324230903917
50 0.0867149163184881 0.0837556309865342 0.306547753881546 0.642176700216018
50 0.0116366384786535 0.00581831923932676 0.796117604367827 2.02579992461347
50 0.381545537961019 0.329826164610755 0.473118709174901 1.81279537190805
50 0.386128880076135 0.347375194661705 -0.0866686791040721 1.74616025656527
50 0.0354328449223404 0.0470106228026406 0.83687687851216 0.460914429521751
50 0.233022573258979 0.249149520707455 0.142890380213805 1.45986148058075
50 0.322758236458471 0.271678616279407 0.443169592159342 1.40326942993545
50 0.147623016011369 0.136342258522664 0.549326467392157 0.634089791604864
50 0.189545169600942 0.177182985676104 0.73311767211587 0.769977002765903
50 0.0290147202366521 0.0172100759151491 0.784691156195859 0.65379809774043
50 0.101620096148383 0.096053969544988 0.829599421039574 1.13605871550221
50 0.0568700823980703 0.0826756469415228 0.696813590832751 1.19736081455618
50 0.0579368384344421 0.0289684192172211 0.641543524910473 1.24907958392074
50 0.1434469688755 0.144707593279631 0.254087209408911 0.975351646749553
50 0.0249698970996924 0.0730841451701063 0.666251161528353 1.27474796350535
50 0.00201196778947381 0.00150538124982084 0.742277948142438 1.39068257758708
50 0.0115646437707525 0.00894720436141607 0.832232344662551 0.850846721969578
50 0.25362496922437 0.247671438508776 0.566266719270992 1.16989127258377
50 0.223714418911099 0.195731296722677 -0.0214588540738686 0.60559664789059
50 0.180432293908604 0.202287225556908 1.26670518726979 1.48076942938583
50 0.073263873400165 0.14583143286922 0.246121567055089 0.871203326521872
50 0.126258931019908 0.0631294655099539 0.557933966296183 1.88495802563003
50 0.0927323289573544 0.0783421421362818 0.313351464322064 1.16848139450466
50 0.0745627066879466 0.0883190129012349 0.667644535198416 1.12553235266163
50 0.0616436788208177 0.0308218394104088 0.661761786727104 1.79800358858335
50 0.332503763692686 0.310031767825471 0.559312995591002 1.3852161802102
50 0.184047410274573 0.152226097051092 0.616648661936888 0.958699348151155
50 0.07153045091827 0.0539831606024198 0.237933001720888 0.935377638099445
50 0.0801491022087754 0.0794368566850759 -0.00634914019089613 0.945575329656091
50 0.356588836994172 0.356388608054934 0.434296071112289 3.23085657742158
50 0.191230539620849 0.156593964783588 0.468865914439062 1.08221182385279
50 0.143930989496804 0.131013529869007 0.809858821526256 1.97177736989314
50 0.128065285506442 0.134894431220708 0.991795040911743 1.41332956352737
50 0.115945074937375 0.0803895471163523 0.733245822161635 1.75765274373475
50 0.0825615866978264 0.080577588568214 0.412850682465621 1.38278269434623
50 0.316383891535772 0.291435901722629 0.897751380097325 0.788406015028223
50 0.127560764772545 0.0812228463064775 0.732514696820718 1.42561300019867
50 0.200622833473816 0.157173460962563 0.376367757228622 1.29871781455205
50 0.421358028560279 0.39597813461724 1.10169842055718 1.55032860708961
50 0.078663683367001 0.0515935160363236 1.4103277025782 0.899197071837203
50 0.198336989971182 0.153919469887065 0.746583624036109 1.6369791196429
50 0.0454507518663562 0.0385454391763849 0.0825753351061167 1.1258126182185
50 0.00999678681758185 0.00499839340879092 0.506570059386586 1.54896790994555
50 0.0873696730745849 0.0574915246155658 0.660836029932912 0.829052417607643
50 0.0510234192792076 0.0311001639605771 0.477436560422752 1.08591463577838
50 0.0342829301819733 0.0171414650909867 0.811771241644515 0.699941686061076
50 0.00164288883841303 0.000821444419206498 0.434438348935422 1.54244172178655
50 0.221552570065181 0.256846757580543 0.60562563873566 1.93132368854511
50 0.131531701564999 0.101036558242927 0.613945116393787 1.35027728152
50 0.123002422689218 0.0988522362131864 1.0994713555521 0.895424516473775
50 0.241737910489117 0.173582739655121 0.393995807961221 1.32211933323696
50 0.301543706951155 0.197681191027013 0.746015941768989 2.50275352748197
50 0.0794428366776731 0.0397214183388365 0.17022826281551 1.50002949009948
50 0.07107645575646 0.0784000871973304 0.841093178724804 1.288922081751
50 0.208087904415403 0.167448852221136 0.454399885982813 1.35279890788951
50 0.0635175713186709 0.0613087126791499 0.691707185361835 0.697306019947971
50 0.0862522172079344 0.0431261086039672 0.698520584662075 1.33092573982676
50 0.27176743567313 0.21636154565525 0.385537992946339 1.9116082770298
50 0.0665368456712857 0.0351687072576747 0.596560989506552 1.38304705758043
50 0.206671441338251 0.140373625549047 0.309194476739817 2.25440657262772
50 0.0207668463738266 0.0320666627520664 0.656503288049416 0.951351950853507
50 0.117792154455761 0.140655101769948 0.871808066728379 0.780510911564371
50 0.19733161105191 0.16813902394821 0.662213757766691 1.53226803387538
50 0.058143632270452 0.0470400971259397 0.592117487744219 0.450033001356312
50 0.19333398687225 0.172492625638949 0.221087640608061 1.41731813907716
50 0.0145586148584309 0.0186514762059411 0.00370426548495844 0.342545218014861
50 0.111754275785126 0.075794347947117 0.680345692310062 0.976067625211771
50 0.145266201284132 0.120422123306921 1.03504179722294 1.42893358173287
50 0.15972179819595 0.136630733732618 1.70892614935093 1.36584636431751
50 0.289973708213051 0.271238739656971 0.365301158352192 1.22666632828031
50 0.0929694750158402 0.0981950806681218 0.797262015649021 1.12324171090436
50 0.00297731181418349 0.00148865590709171 0.351203715795527 1.02168375883082
50 0.122793559787855 0.0980175549016773 0.738752933621739 1.57375118848206
50 0.10753540655029 0.111541724832584 0.491938277905438 1.29952070670543
50 0.249438776350211 0.166999285815496 0.627745347241379 2.26111123212363
50 0 0 0.160157533227781 1.35183085527082
50 0.146674350294547 0.0968010826506551 1.12808498042474 0.70895153714033
50 0.0878895320955763 0.0543718849091844 0.705639888898081 1.31245985969136
50 0.288660528181737 0.23336457429124 0.353038193670786 1.84902916575525
50 0.104288429039988 0.0890911651268409 0.515944208237116 0.893942794536737
50 0.10716669708167 0.0922976126478827 0.0313970124787829 1.68100812915558
50 0.0732771641080349 0.0561596402366991 0.91020350259337 1.35049412133555
50 0.091151718496844 0.0726650560628106 0.541109253869584 0.797724884099038
50 0.359010041426297 0.281022615750715 0.855913597672281 1.70232700309357
50 0.178805794338225 0.143350474475824 0.506389441390687 1.53046015549475
50 0.0995185755269513 0.142406309031434 0.547162591124091 1.13430370741841
50 0.0689540940904568 0.0344770470452284 0.344730026005999 1.08764790757498
50 0.224475915196017 0.17661474582491 0.536693226538137 2.07563307490225
50 0.126740173948603 0.0821173276353243 0.376725633188618 0.835947928765076
50 0.20640674189115 0.169263037906333 0.679837187659263 1.82592637104523
50 4.36906772640165e-05 2.18453386320032e-05 0.630485031236959 1.09263326972564
50 0.0417409452692 0.0264045317537899 1.28890868199067 1.00375386025159
50 0.0493345973620164 0.0564825014007414 0.667844661197733 0.762149621485232
50 0.166316278339298 0.281314794446063 0.894731438803484 0.607455397150198
50 0.124378240286339 0.081022761827887 0.85360484735914 1.18547740089752
50 0.251179149819905 0.15903667308711 0.439310665183414 1.88510255183851
50 0 0 0.999654565873739 1.38707091293198
50 0.112671521352511 0.104579402226271 0.675539050096417 1.30404017626107
50 0.116203839439166 0.0922566102905427 0.282017048285559 1.5325869161638
50 0.194506774443138 0.203624722980462 0.558402319134252 1.25739567106166
50 0.177483369424538 0.146590854767804 0.656849257082628 1.09466780072719
50 0 0 0.288091303747951 1.03300739264682
50 0.197713131443299 0.145878949919246 0.128256106240024 1.55225430188208
50 0.0499594274530772 0.0249797137265387 0.368850499855979 0.808732385843161
50 0.236019731782559 0.202330430851922 0.22383721561566 0.905766678221628
50 0.112475816952147 0.122171685275017 0.562928409244204 1.12729158710401
50 0.200258648462447 0.247713947561278 0.767717150599303 1.11634426880773
50 0 0 0.515387928532069 1.64935310428248
50 0 0 0.603018431076687 1.28004999290712
50 0.0897885439268875 0.0574757656578165 0.479370195694845 0.854446393583173
50 0.240905835890588 0.221045164717145 0.220311930927027 1.25134637086177
50 0.397702256354695 0.313970366001902 0.4936682155522 1.5120715903054
50 0.119432854063749 0.100823231903693 0.346292534267194 1.12206929140829
50 0.12596015544213 0.100152043693947 0.507017670192171 1.39555394876855
50 0.121283423341137 0.122051973490823 0.212516570884837 0.812303481743289
50 0.0532686619991569 0.0518163043302793 -0.0305944003665426 0.639629932775592
50 0.38931997299761 0.310544175636945 1.0058439393951 1.63183360482454
50 0.133451404621907 0.174011510209114 0.21585679981301 1.54466809764311
50 0.255032507935067 0.238461724596494 0.49426661555212 1.51429745776578
50 0.103662454138394 0.082059799923904 0.712536472814981 1.02078210136968
50 0.155194017751407 0.118677271270633 0.187813018373724 0.806218658395652
50 0.0809627498187173 0.0587995820809015 0.352896046882978 0.65110961237151
50 0.237139594909535 0.232453513806613 0.457698670895493 1.17391762918742
50 0.0715801541449383 0.0470961186793878 0.281028493946243 1.45841302531636
50 0.0446653864363645 0.0223326932181823 0.136274910346082 0.86992905560562
50 0.22723876379066 0.152193716177014 0.207791405748503 1.36483596562153
50 0.266892485790853 0.2048948382371 0.495572741347717 1.11895919573294
50 0.158124342567201 0.1102408561968 0.311430805972703 0.986295727611499
50 0.0692299820157212 0.0592550812385667 0.61880256724514 0.819486352846467
50 0.156818944352392 0.156873559225619 0.528502442475622 1.51854129600586
50 0.107187743358162 0.0892357223489817 0.91242427837283 1.28710611101812
50 0.113438480568658 0.139933748780724 0.299870477880437 1.23170997438375
50 0.146630987085932 0.10851433159931 0.430933295956168 1.99190262458683
50 0.12209612058656 0.109632735674825 0.918765449644342 0.858424981915327
50 0.196714286511786 0.189140488090639 0.155165764098197 1.55163768181952
50 0.364797895021829 0.254485188184925 0.4747492165617 1.46112004223034
50 0.0521897240814643 0.0695115855796184 0.552078345565888 1.24569489531855
50 0.235378636493263 0.219829764638933 0.72919783873388 1.36614477746759
50 0.124058417306893 0.103294503669572 0.480577433862907 1.33066084465962
50 0.165715209844076 0.115044695123413 0.482915589792972 1.41925504915369
50 0.124389915447664 0.153183555259042 0.25838471717741 0.675402901856114
50 0.156696007394747 0.143871685325246 0.597716276414901 1.52087682891387
50 0.455285035457012 0.331477325222096 0.550642040231597 3.08918636107452
50 0.156644965917582 0.129344666884036 0.802112604640206 1.75573127992251
50 0.179569103992068 0.181035664047424 0.488240740986291 0.99611147578842
50 0.30623594330518 0.264163775339436 0.481679893633443 1.14202230414133
50 0.293006214245433 0.214234574501502 0.379309434283991 1.75517852035165
50 0.124551165434331 0.0832603635652301 0.532699109765173 2.88219425108651
50 0.211781974664497 0.166996806445297 1.05674837443341 1.59855909576816
50 0.0756662452123501 0.0974332401821998 0.0590408705881038 1.09395539168754
50 0.0895037765874428 0.0895563776137093 0.781037343877099 1.01277513795307
50 0.208648054581361 0.184762362572137 0.699882355444054 1.50436438922353
50 0.132348027431085 0.16836262455092 0.426674112427165 1.40055902611485
50 0.0322655155906811 0.0207330019719107 0.60985631152774 1.02349950661745
50 0.245496807959987 0.27808905430538 0.796228798753896 1.06715968899523
50 0.108111961090327 0.101887220645861 0.120909576709657 0.676075638797083
50 0.135970042716711 0.103919686700267 0.211531039287839 1.05158997239157
50 0.229658731170458 0.16603373720184 0.326450580588629 1.95468347020498
50 0.21005173874677 0.157295700529891 0.367592829007436 1.44960628892967
50 0.0998221807624615 0.0499110903812307 0.412128570777075 0.6247717354813
50 0.244258369320469 0.186706755349291 0.791820108529111 1.04781533743714
50 0.0740726259207803 0.0734217241554483 0.646315526289534 1.16112317200217
50 0.157644775720311 0.126392863829832 0.370331624508569 1.10697549737867
50 0.0148402078469397 0.0315127989024185 0.807361928215925 1.61067262180848
50 0.157509894377003 0.0787549471885014 0.230458711941325 1.41882742857405
50 0.14511153311538 0.0963209523277161 0.476732333759427 1.48958111337246
50 0.17390186008277 0.174920984073125 0.313816691259321 1.67152705375409
50 0.221828081257167 0.198103673935982 0.7765792122267 1.354555225003
50 0.095499932789077 0.0796341688903517 0.419230162334926 1.44709726597867
50 0.233470341107375 0.204454172631638 0.428602014824782 1.24391548599229
50 0.194970811190541 0.174038524962111 0.562785394103989 2.16244142288491
50 0.0335407844724273 0.024454456189989 0.598778535537931 0.858961323263064
50 0.0208716569649098 0.0143442159919132 0.632735041247669 1.61405495712104
50 0.133479545642479 0.127483961566588 -0.0998471985355623 1.43179438814099
50 0.00615750130355969 0.00307875065177984 0.0641397869002377 0.927011776929292
50 0.222706728709521 0.194919538644084 0.501368386614386 1.64359449729194
50 0.0210735036259117 0.0219789994220479 0.257405957743443 0.991736302147244
50 0.0243508637547406 0.0121754318773703 0.665069723111485 0.974778153318444
50 0.0262144606906221 0.013107230345311 0.251834163383509 1.91854243163755
50 0.176244793159926 0.156077219676171 0.53281154307904 1.17359378081967
50 0.139480730339431 0.120552737953092 0.545168820007611 1.11910923862215
50 0.139719824116423 0.0991365955918022 0.735628118081759 1.59100295958852
50 0.124443312999875 0.107838218419568 0.525817394131643 1.66154712385619
50 0.279271474263492 0.229848610242978 0.390170591487983 1.1859754753469
50 0.14951240006779 0.111013918186268 0.455969227906403 1.04412932842075
50 0.0332298119383602 0.0247687460645733 0.905219219551972 1.1491571577216
50 0.0896015835412701 0.0596991421763099 0.920345816774493 0.926704676747202
50 0.137729834981187 0.15967707280198 0.215495398387244 1.17624591702964
50 0.183345731408902 0.125117388578773 0.401754185467747 1.21708759967751
50 0.282209639204758 0.200754248988422 -0.0531383887047286 1.59573048273446
50 0.222521408188731 0.20955421365613 0.442817283921984 1.62075574804664
50 0.154846416745441 0.146698029837569 0.586832018798481 0.916033845390281
50 0.11678568678848 0.05839284339424 0.729751464011566 1.621182974489
50 0.178090488080338 0.142027550907726 0.717990025227029 1.26133048128121
50 0.257624860369983 0.225002408580898 0.615191910315766 1.11831391951032
50 0.245961327579551 0.242330636892554 -0.0409242095799926 1.21986577616611
50 0.217432598902002 0.189176079769296 0.316118400513687 1.236382199096
50 0.141896263319293 0.106099504128634 0.00675896198303285 1.24062643869634
50 0.063929218531451 0.0891231171713788 0.459967719949863 1.01235021291593
50 0.140387398660977 0.121868837306372 0.757524835036768 1.11357190616656
50 0.0687120154337328 0.044161581833588 0.472370581947842 1.59668058562182
50 0.212461344024358 0.228899577875185 0.07528237254996 0.810421823493
50 0.166121935033975 0.133522699428014 0.215035204908922 1.19907265437848
50 0.104928616829513 0.0693646235530104 0.595605941018099 1.34115903265645
50 0.168394684320109 0.176641683542765 0.242321422880826 0.981598095376691
50 0.100869309098611 0.0843643961904035 0.966730483067224 1.01951730640769
50 0.20579565120059 0.162078568025055 0.386243788192985 0.851867377522381
50 0.189159666171221 0.146265630413716 1.0859059930156 1.93086518666766
50 0.356796842189249 0.35471657429019 0.536622120636194 1.44721623989365
50 0.12082005936761 0.11256004207816 0.36666025053912 1.12404502577757
50 0.0626859227977721 0.0479261595486233 0.744009645444998 1.14985852408735
50 0.488802594594231 0.390423521994927 0.331347235987955 3.18420855059034
50 0.231670107786051 0.194162780480682 0.55004604830163 1.06313214158614
50 0.0863485726453028 0.0648221738806832 0.179006555375578 0.849503074362375
50 0.128461622845005 0.0802243778439262 0.872705606776186 2.00065376333954
50 0.0786785096965527 0.0642484277608204 -0.0234672054234941 1.83651967320618
50 0.0279714359654624 0.0139857179827312 0.347937568800637 1.11378861768888
50 0.262919710644981 0.272170287205181 0.668153427288801 1.63261951858478
50 0.0911491441926344 0.0455745720963172 0.20064611536621 1.97854658332725
50 0.168405077503745 0.116712453774005 0.335095832890069 1.07785281344031
50 0.239343056238182 0.164204628005083 0.679384658715773 1.39298332546328
50 0.133340608884357 0.108932787031234 0.755010951072833 1.29753445019089
50 0.127195699669157 0.120285296591327 0.644982571862617 1.44436804268095
50 0.284215834564561 0.252469024456231 0.44758539104557 1.50445995972717
50 0.236132334119491 0.227008190182075 0.652634656341647 1.55621009256743
50 0.140907544579355 0.0989552122093481 0.558067135279259 2.02302968359014
50 0.0779709960169931 0.0584269929653599 0.295950604448367 1.37129558228165
50 0.0550806872133472 0.0379957189463365 1.09232964096748 1.91442274811268
50 0.288602370553998 0.281294389043111 0.736188997907494 1.49192461817567
50 0.0875148350714172 0.0437574175357086 0.70392303002539 0.942916234597552
50 0.150082152196752 0.110850618664477 0.407637381130457 1.30224498764309
50 0.176346307431515 0.168746702756815 0.204586494307338 1.2370157125195
50 0.0421512047128261 0.0210756023564131 0.546110015959555 1.0279640855885
50 0.0774973790464632 0.0635866410388622 1.20261547069558 1.05668371918475
50 0.157747791357653 0.132480343904741 1.29012786988496 1.47890263957487
50 0.0111701606633297 0.00558508033166487 0.206186482515318 0.86642613223891
50 0.309470862312147 0.303448570756486 0.104672378716602 0.972480714392371
50 0.0475866890916204 0.0432158876285889 0.534190821461125 1.4654750582991
50 0.090337131876607 0.0859948054430517 0.802990935942861 0.954189275163379
50 0.0677316751141759 0.0487636891686438 1.03562121436968 0.837307993550865
50 0.146286610088581 0.140941186974013 0.888966357659932 0.979658877058483
50 0.194664996652551 0.164590715800821 0.657984443811133 1.682123603688
50 0.327158225931416 0.270646071273852 0.494271001377332 1.87350259521241
50 0.232794981473057 0.205205945594744 0.368943911351725 1.59318982357551
50 0.163036209418637 0.193931167631446 0.46201062271033 2.40137356391992
50 0.210023476837788 0.149012295412604 0.710154623799235 1.2164830131118
50 0.0387785923637962 0.0301123890974869 0.514752572793112 1.16738533023803
50 0.106806954958996 0.0707344566824453 0.924490011810659 1.7635373659628
50 0.275539775316339 0.30848206599023 0.390059331883681 1.60788593945807
50 0.225772087963123 0.21277781848886 0.182221371781865 1.23809879322677
50 0.157208387345566 0.141016957946397 0.421335534003718 1.10795463528483
50 0.258339809010817 0.176429843890606 0.764260915275941 1.69099050583049
50 0.0369965276096677 0.0184982638048338 0.126744841994551 1.70881477451159
50 0.217387616096329 0.232447390904508 0.598443913265606 1.26378181673307
50 0.120291904124598 0.119625599372669 0.569691727563676 0.468477298786164
50 0.0326934162516554 0.0218022021075026 0.724302823317418 1.61562263604042
50 0.123195813093016 0.135274240955158 0.110394446703338 1.44952141626055
50 0.06148698807117 0.039686938380083 1.10811736966393 0.89369082138273
50 0.119674332683517 0.101898817125284 0.990639165514662 1.23412957434277
50 0.178222164915845 0.168086586716144 0.0935915202829925 0.403254617481558
50 0.154547817542587 0.100419045677518 0.760430281177495 1.37935631092378
50 0.0909048283060849 0.0775435028966772 0.338811623558664 1.24593338078498
50 0.0229577536916728 0.0149041231878716 0.372182075244833 1.31719133147234
50 0.188565225243636 0.162890542478241 0.390620624805259 0.977277525916921
50 0.158119479467271 0.145888401527609 0.897431385821654 1.42039496303665
50 0.214995162953741 0.171725225711677 0.351317304885701 1.2896137561065
50 0.0547760194500517 0.0478819179760071 0.497175578154928 0.63694780635728
50 0.114084997397928 0.0838064570732791 0.419905256042039 1.05715307002986
50 0.15650785728003 0.118893864715465 0.941745568359029 2.00936891326127
50 0.145064320402629 0.112642223855885 0.354286325144582 2.1033564205452
50 0.148283820446223 0.108899691022689 0.513396489597033 1.58731213936525
50 0.227477949393785 0.178854437058445 0.348558486500779 1.37223904000152
50 0.245934788571274 0.208192508488304 0.691565958035629 1.39945188405503
50 0.0691766288791152 0.0345883144395576 0.463606292402799 0.888284870673387
50 0.185370155079761 0.164633990102475 0.0699818602234125 0.736484614191629
50 0.067635416690522 0.0521592174242112 0.764435716561617 0.959174220828066
50 0.0589023099399514 0.0294511549699757 0.482432851854429 1.12945780022549
50 0.157334304718946 0.161435382488117 0.477875018304541 1.18328944037879
50 0.0928640822173043 0.072458098385009 0.968760293191332 1.4914372949048
50 0.175396460624111 0.155232815447396 0.597686179497702 1.26467743925508
50 0 0 0.689150286544379 0.870254369113144
50 0.0980942950219148 0.0613652929879068 0.295431945117389 1.6275429961307
50 0.0855647747995445 0.0427823873997723 0.721256169491802 1.92123575426405
50 8.60798227363076e-05 4.30399113682095e-05 0.143677589168726 0.69924660115589
50 0.279404761472672 0.200092785687143 0.565167044868851 1.75943415814533
50 0.181686196659659 0.151274660527239 0.657958614866803 0.689571668047983
50 0.0536990538842922 0.0268495269421461 0.963922870775039 0.891194917175087
50 0.0143633445131267 0.0197095807950372 0.000290524956663314 0.942397874260793
50 0.169688803162321 0.211053730024198 0.957995195338872 1.48144640015907
50 0.35030391303132 0.304607129370498 0.341237247987344 1.33259883299277
50 0.191754513530195 0.17324553126111 0.686845551246883 0.977568787092346
50 0.151516501887349 0.142675891472041 0.604037153331028 1.36883019750409
50 0.122328306803291 0.071534769962217 0.328160689114266 1.54028266804081
50 0.17832412315987 0.151645870168325 0.155658678961656 1.2654366394795
50 0.0832187244565606 0.0416093622282803 0.384016776060482 1.51502559115904
50 0.0964147928501616 0.0817191317850894 0.433307689496338 0.778517357680588
50 0.330780582440553 0.278460997908772 0.272624726250437 2.34245489780441
50 0.0754844888737347 0.0636457273938795 0.904745586323363 2.05262493904659
50 0.298701611289097 0.235486932259409 0.549952887664807 2.11574835072777
50 0.199840922176218 0.126726274960972 0.755137110528025 1.75846166985408
50 0.367184553961064 0.346303205539498 -0.174782073939039 2.49798146142562
50 0.166367979527066 0.114197403066452 0.482141777680981 1.58929461816176
50 0.216204182361236 0.222645811001043 0.307608393806618 1.70213478155007
50 0.232339591723674 0.230850018798455 0.52247770293265 0.939327038822777
50 0.164548103739056 0.139113735167905 0.316125982888836 0.98920350416403
50 0.127685122737683 0.113731520039037 0.460073872915308 0.795827415853056
50 0.145335079426163 0.122409665172061 0.608731077047712 1.62659636664439
50 0.108698893303274 0.0543494466516369 0.233795668693911 0.953650073730563
50 0.231730233604592 0.196934569608774 0.0840001882418395 1.33466695809284
50 0.0789629497066474 0.0394814748533237 0.0616557949984569 1.39998115497491
50 0.109078053000452 0.0851232915916812 0.588875874867826 1.08024537697281
50 0.4593295117065 0.348957068809717 -0.158683171608814 1.02337042150962
50 0.0761065711270914 0.100444931891458 0.0736938627578499 0.98243383927551
50 0.282831185486715 0.234485548670498 0.0191423501844652 1.30552914385763
50 0.304700254322038 0.259145793072047 0.190750228313315 1.39990844072487
50 0 0 0.467776626272099 0.920630763660126
50 0.11408563205474 0.0951216721739152 0.28553171980469 1.22572526071408
50 0.0486513850091779 0.0243256925045888 0.420033317118838 2.21218065488831
50 0.287460188721286 0.239561141665539 0.256701535674905 1.5819930130045
50 0.0668838029206515 0.0517163415370851 0.836621123316559 1.00749950803505
50 0.136519322783545 0.0966197205048608 -0.0789827998544178 1.36913543356139
50 0.16060063711969 0.138452047267994 0.245347741234683 1.4859059067339
50 0.207138879983137 0.141017268295646 0.32474218240475 1.36420830276954
50 0.170610977830787 0.124673570004743 0.0286579570432161 1.65873921137551
50 0.134059771238403 0.115723528618877 -0.320001326872496 0.824551410232962
50 0.220993785113995 0.182724248283973 -0.195230431563613 0.942378475652258
50 0.3736797335205 0.319329317669819 -0.381407284910289 1.40908146899996
50 0.381980071361996 0.28621393253088 0.300057334799824 1.49738870723262
50 0.313092705408201 0.231319706924913 0.0692646345139689 2.14805738355032
50 0.304234042653348 0.227831233036893 -0.00766063667056912 1.34999775361768
50 0.271599821015226 0.310531492471926 0.0829950275830056 1.06886762738035
50 0.157059009357001 0.107865709882977 0.0259282611470349 0.917106718291718
50 0.127547197496991 0.105189296411634 0.236701319662598 1.22632096474864
50 0.196153228108938 0.128802384525032 -0.0454258570794968 0.936138877325522
50 0.202353399648598 0.173232657981188 -0.00368927968864752 0.889930323108932
50 0.151541223101265 0.165724166694788 0.136424016526277 0.836810677112654
50 0.412080691397001 0.370391448627677 -0.281864406376153 1.18327234321027
50 0.0613496035619775 0.0306748017809887 0.210030004506826 1.3625741961262
50 0.0968120485925435 0.0848545458481961 -0.0149540353262242 0.780995009812673
50 0.441480294161215 0.337236041149602 -0.274140062746742 2.08161382177968
50 0.117397586580199 0.103072796031087 0.163096560716888 0.96944974431582
50 0.636257683040386 0.497477161822074 -0.145646816181511 1.99222087709834
50 0.2986002416498 0.283770175233947 -0.60539878365114 0.94189242160866
50 0.196320961900961 0.150755711020704 -0.208537733715111 0.875593282877978
50 0.591536204289159 0.497943499467916 -0.207797672761284 1.40731051768706
50 0.334954355038225 0.33818287916522 -0.249041330325294 1.52225676162347
50 0.392717514287446 0.298638571927774 -0.411354564757726 1.29156885140348
50 0.0769119821717042 0.038455991085852 -0.529999248644502 0.948630568731194
50 0.224292882483967 0.192701752233175 -0.33305429549903 0.437865388031536
50 0.235585060119497 0.23624047751704 0.106657029961277 1.58864187014888
50 0.18288513655488 0.181151504329776 -0.145377594788806 0.865538293128425
50 0.178730421193622 0.138626605942268 -0.0280820244691081 0.638784751059162
50 0.304371747057537 0.267775894718134 0.069209371028722 1.43354209718791
50 0.222186443131261 0.148354576613032 0.344390088333341 1.17758616050903
50 0.311943105758786 0.31118087671029 0.00894222588488528 0.872720724293412
50 0.320685478729742 0.215862374119968 0.282123103048849 2.24486880671971
50 0.434301414471062 0.347789607960611 0.157087683719722 1.10057037935917
50 0.138890341945841 0.144394061335101 -0.154088972846908 1.28794049228696
50 0.182317234265217 0.131466721950216 0.289505995208433 1.44678877193734
50 0.267889573609864 0.23607511506773 0.292478214046764 2.02248733949751
50 0.242051384096817 0.209247702293577 -0.0544571676086263 1.48995539347959
50 0.157250416503641 0.0786252082518208 0.458904751996472 0.680759620501569
50 0.303175201583947 0.223187084235206 -0.284894686505355 1.34006825334667
50 0.290353475623205 0.26377329034657 -0.135675112750376 1.6452459971197
50 0.306155121706757 0.228798886444464 -0.281528479410148 1.40142438403638
50 0.225998578994164 0.202770997279161 0.138967029302893 1.20763484842349
50 0.361219359418074 0.310623065431041 0.156966399728056 1.51240969635687
50 0.213103193655532 0.183629222239255 0.19977429979512 1.38937103793895
50 0.139777665756981 0.123404052045288 0.606960384013692 1.22485252763121
50 0.266381660084188 0.247198891321409 0.121215568885564 1.26845200613753
50 0.318780265514061 0.288703064538942 -0.126127000601114 1.1198266918311
50 0.126894542566606 0.170991804409267 -0.139446549535578 0.763426885815906
50 0.186590188266247 0.144155083598314 -0.254455427553858 1.12003992908821
50 0.157399851175245 0.123505105220898 -0.681391105262628 1.62026854596996
50 0.162766394635867 0.159583660673025 -0.106202988388881 1.09529945858437
50 0.359976042934176 0.301783802996996 0.132672632435229 1.27557434469383
50 0.117441010259859 0.109845361231859 0.535206571668402 1.23624420055237
50 0.28791810532363 0.274204352074632 -0.0653799484184081 1.16674186047442
50 0.18731199041654 0.124278131767661 -0.0221152515189959 1.13392467331651
50 0.161079860287764 0.158439493842327 0.113980889145736 0.634127009528149
50 0.226348330209846 0.113174165104923 -0.236525810831634 0.821995808930848
50 0.1788917345184 0.0894458672592 -0.15639830446916 1.12514428910919
50 0.0947711808691083 0.0473855904345542 -0.187187200738245 1.16573385483211
50 0.126009365909511 0.0961716789709342 0.279021209290285 1.54585210111156
50 0.0228837043530056 0.0218022736255882 -0.0517806842595694 1.28408278344228
50 0.189783131330124 0.111845059323804 0.0756819272251574 1.42828605906329
50 0.377388301272751 0.376006365102427 -0.380196620962169 1.71567003055781
50 0.37283201052188 0.331057176878949 -0.158396681492114 1.11486586999126
50 0.180343213213443 0.148909962966613 -0.117445800702421 1.08120475599666
50 0.214897070844572 0.195374482207818 -0.0298757900065598 1.03763849279627
50 0.437626321146492 0.332230426174756 -0.0392722020434168 2.16009442628354
50 0.279221132761989 0.276505737829591 0.0163375901011605 1.54008795218581
50 0.194620978899945 0.155466539519157 0.496987358101709 0.757410237866788
50 0 0 -0.127223327995883 1.45554583067095
50 0.287355297126926 0.273479192866457 -0.354544147305738 1.00138777934728
50 0.164325030991942 0.188682145591251 0.219344879638705 1.13590530030479
50 0.278049619350919 0.22787795927487 -0.00779291344263181 1.1584071129509
50 0.0508748757809037 0.0355103318147555 0.0542053989682854 1.2454526620767
50 0.122560453855699 0.0956401838154657 0.0290987281638833 0.951850167470723
50 0.163383011213381 0.128113139894265 -0.0883661434609426 1.19549151380985
50 0.541382471997851 0.514161477953363 -0.699681274679273 1.88721485762564
50 0.166678920955039 0.103837568807528 0.216710334679052 0.854388109870577
50 0.355734734392123 0.307512526615023 -0.154523057684189 1.71575058847861
50 0.134213539812987 0.115143716262534 -0.164664475406483 0.748535620614174
50 0.323016369477092 0.317470476928039 -0.0318195654436168 1.24718181166306
50 0.453298785981302 0.385910388026721 -0.172372436597797 1.83596737454649
50 0.205657322570972 0.151747114560269 0.208173907283799 1.46855997807285
50 0.04647543182305 0.023237715911525 0.601072029259191 0.614299091709459
50 0.402267774014421 0.332754341612125 -0.31916986155065 1.91010961457747
50 0.102280207171903 0.0805159838346895 -0.254254778174244 0.922855256687893
50 0.225975724053466 0.175162901127569 0.418180262306683 1.47252681300094
50 0.218058271827737 0.169308029097603 -0.516768783534358 0.722038574971695
50 0.105309822114392 0.052654911057196 0.145754577691703 1.26458595567747
50 0.365183259172337 0.332473773340891 -0.340331299348752 1.01316066633729
50 0.137146376139819 0.156837513593421 -0.044984974444789 1.14695217913422
50 0.108072184068209 0.12536524866644 0.141691500922111 1.22392253802428
50 0.0652263249858616 0.0491991221529001 0.387604512479335 1.07109403631742
50 0.0767880324793935 0.0383940162396968 0.0118620730122972 1.69254199546748
50 0.16868845758405 0.136640295047533 0.0766230316087966 1.05015086888772
50 0.138257124382743 0.0798297105935677 0.438765680152885 1.21890382908859
50 0.15128223219933 0.126375021178422 0.0680414975078182 1.06668092325486
50 0.124481349171007 0.133338702450101 -0.0994424137143472 1.42219391419219
50 0.229029180872952 0.263586987648438 -0.0289278524479317 1.1188136773621
50 0.273207215306076 0.229057381856877 -0.0129618810944605 0.955858461317421
50 0.27605294844978 0.171000249240089 0.157918100722149 1.29357969111724
50 0.316107484419679 0.27591613251547 0.0787800105970945 1.89046960237555
50 0.207318575953495 0.190833310953067 -0.24148972572642 2.19778521210794
50 0.236512330193117 0.229224256635682 0.144904063043904 2.00195059618246
50 0.128948232900846 0.313296749437546 -0.300930942956386 1.2144201772424
50 0 0 -0.248102613226667 1.5021890937994
50 0.0398229029125364 0.0199114514562682 0.202859145069891 1.09653933710517
50 0.101880435481767 0.0809994535041408 -0.263981198357246 1.68832403149436
50 0.327310297208601 0.30426766703247 0.0105119794094822 1.65808914284284
50 0.105280080078825 0.0684232281539044 0.107298746975244 1.23122498800373
50 0.317265538256607 0.261459512365753 0.154223049743732 1.22683069848631
50 0.274847517726942 0.265851493128705 -0.544660982153332 1.2827517865753
50 0.305927633493251 0.231259169273934 -0.515634605623371 1.16308605376033
50 0.213428926716226 0.106714463358113 -0.0883879850471656 2.04091767837333
50 0.345200536858915 0.237845957612424 -0.799564140883306 1.36108874253731
50 0.229596618511467 0.191364522603056 0.343241364343643 1.96133410712559
50 0.128166354947435 0.175698391194245 0.168009501076001 0.815434901597415
50 0.161110147990506 0.106903360152472 -0.254685243104748 1.01876762087461
50 0.445008761010693 0.33329479592821 -0.141004747161332 1.6686746372698
50 0.0650336414428251 0.0471782871383508 0.109889650242369 0.857092558923573
50 0.0416553861672151 0.0208276930836075 -0.0388211552767642 0.857915089403241
50 0.150075642527535 0.212503943058581 -0.0580133478563312 0.765476664316926
50 0.120080393010272 0.0932191101358043 0.0711433465347238 1.48819097857192
50 0.195826775013443 0.194795088691482 -0.483631131579939 0.995538601251364
50 0.164294962648118 0.113225449924967 0.0745294371023527 1.71353362713477
50 0.106611406267907 0.0825201655668468 -0.23574488966127 0.371885075884319
50 0.189327192228107 0.118806095638502 -0.309467117755032 1.60498878002681
50 0.438515391384389 0.367337299645469 0.0113838884017097 1.37247210546557
50 0.262370530568167 0.231170383203911 -0.159347076461833 1.69924778156731
50 0.13191990081416 0.0879491972796591 0.0841279656207469 1.91451993505332
50 0.114445404109406 0.103355732622799 0.0335287757222526 1.83731810796545
50 0.0190780464499705 0.00953902322498522 0.1611473648919 0.664683420638255
50 0.281570389436628 0.227976487543959 -0.166887278404854 1.69453627575071
50 0.0381722064977024 0.0190861032488512 0.15845227350274 2.28422307531765
50 0.0878738270569107 0.0935537824541749 0.538422129858705 0.626852848736736
50 0 0 0.249655574620987 1.39684269574862
50 0.171966356961476 0.166766696700659 -0.124063101869867 1.41615186246584
50 0.252840671561633 0.205343292425212 -0.0878398302687042 1.59692920717861
50 0.222620409368504 0.138961657712173 0.338888904069885 1.75145952021354
50 0.437704874998446 0.408023535355252 -0.033316834496826 1.37865052955292
50 0 0 -0.383762286465525 0.56344563157498
50 0.155011218183899 0.132068681577782 0.0147350280216327 2.29676700880963
50 0.0365901669734994 0.0182950834867497 0.0980650344643736 1.13850323900957
50 0.140538004446508 0.0975397041338677 0.345691165475595 1.04592321266525
50 0 0 0.157191909337462 1.74211000328965
50 0.0212518786686129 0.0106259393343064 -0.29129208859567 1.30831900303321
50 0.189592569166507 0.124979218501903 -0.508793858020669 1.67316411265505
50 0.366133587296262 0.303557246278245 -0.391830220242958 1.0704014823781
50 0.212568954847678 0.174147284052314 0.0650419795358893 1.17476818130331
50 0.0492096337617561 0.0246048168808781 -0.0366914491874409 1.57504051421668
50 0.0264026963083397 0.0132013481541699 -0.0278285561535287 1.03329278050608
50 0.352580664474793 0.327989727173435 -0.096383766291925 1.17785340365473
50 0.179033531787907 0.0895167658939535 0.08563652725205 1.15234918778424
50 0.291700299004934 0.278189702428158 0.0190653004753944 1.91811363562335
50 0.0728691909119239 0.0486446820119269 -0.466803577902045 1.93406225759649
50 0.118576131388596 0.137930568652606 0.115784842965139 0.585771033850426
50 0.0660653190790198 0.0330326595395097 -0.157461071894111 1.4048922464903
50 0.0815643141583767 0.0538049229612561 0.289368411338551 1.56296767678005
50 0.174728379542523 0.14270500903903 0.256404796334047 1.06885082719675
50 0.167720022170831 0.158375090007206 0.257336213472063 0.888727643122127
50 0.395098694631185 0.329054208673152 -0.44275146321364 1.04815633909612
50 0.0417132522634998 0.0208566261317499 0.157950579624753 2.19880688933383
50 0.0435021438815168 0.0308238719064443 -0.370918698989881 2.13242757254558
50 0.279287532222015 0.248565479738013 -0.329559767376668 1.01323217620903
50 0.0936005587437037 0.12329127808139 0.175078498027351 0.881360951362189
50 0.177884584983243 0.118345195436534 -0.270082778864823 1.29959623105406
50 0.266396501863896 0.256122307971007 -0.187233754600731 1.51335987173332
50 0.149401241479524 0.196885375607734 0.204194482087645 1.44164703262889
50 0.150660545027654 0.106395413644837 -0.171245818444183 1.42737690598442
50 0.36031642563481 0.248700532015923 -0.0213280345983522 2.00086554360108
50 0.0389387117091488 0.0194693558545744 -0.424277460802724 1.58510666117594
50 0.217850704783597 0.173485575460931 0.316709993077984 1.21999141430437
50 0.00223893995511499 0.00111946997755751 0.272789372123645 1.52119579183842
50 0.270214205426617 0.183668872756381 -0.584675377832041 1.19823666816238
50 0.190180456789798 0.13670659502473 -0.296444534579311 1.64202452460554
50 0.367532469703775 0.312356479714767 -0.16918564954969 1.43331163725667
50 0.314520587340047 0.262290521794841 -0.0592041253746609 1.62963544843082
50 0.15982595335174 0.122420820799017 0.376331066034614 2.08980069636778
50 0.40680657198355 0.320956982319667 -0.227361804535132 0.855274485235385
50 0.145925587910262 0.103381397395288 0.162220427389374 1.24674331989438
50 0.189376914754942 0.134845594235845 -0.0301396173977169 2.21825700223494
50 0.339962870574649 0.310818289032737 -0.389502792167671 0.839163190507156
50 0.228438210922099 0.180709855766054 0.142100397827327 1.43318459675836
50 0.138622335068153 0.138441870994481 -0.220123630094982 0.813939648039442
50 0.156492532625038 0.100342025362833 0.189235743186469 1.41627889488161
50 0.318801506565809 0.290886188074783 -0.857336651195014 1.85552225134677
50 0.31617938962767 0.254559505164485 -0.194418547091746 1.82352189195353
50 0.348491782336291 0.263031210790058 -0.385844253641753 1.65469658224607
50 0.2575942942827 0.195902622178911 -0.392932091062439 1.18934227615487
50 0.30890377368134 0.315987597549755 -0.0228094865985205 1.39580475357131
50 0.0556985837906078 0.0344968719717888 -0.264782603462137 0.917687726824795
50 0.144632378564304 0.0723161892821519 0.372758816969754 1.60226463885022
50 0.266012661152193 0.260547856332876 -0.247192678203441 1.14398633450326
50 0.221433338312321 0.175183649142987 -0.255491672691429 0.86645329674579
50 0.197634492841825 0.171524608965948 0.298940221106158 1.67839213444437
50 0.224414571103246 0.208288954690054 0.259232569636205 0.85118003009496
50 0.218007581922316 0.154676409064194 0.619187854538262 0.991522603051483
50 0.484530025749085 0.444549599797041 0.217004790732786 1.55480282343763
50 0.398243972777958 0.334818121399874 -0.0561541288093497 1.1609876088144
50 0.349026458278364 0.282985205302944 -0.267885199145994 1.58293003979707
50 0.453276610793263 0.396314924176569 0.108014553091008 1.38721072476686
50 0.28110167961194 0.293385849057311 0.00632320530246482 2.35348470416573
50 0.266130021197617 0.239388255775983 0.00268084828227522 1.42048587370908
50 0.0832339434149163 0.100853580550231 0.0174597429335533 0.915829043832615
50 0.237596352527465 0.217304054874002 0.201272073634066 1.14059668845631
50 0.282950285341743 0.262133619444381 0.253105494643451 0.825532787211917
50 0.104748664665067 0.0523743323325333 0.207511679041427 0.639838148594397
50 0.388604918349641 0.26273392734141 -0.0418618696012268 1.86530464758936
50 0.240636011987268 0.274556853959117 0.0293119974096553 2.43213277667299
50 0.280628194105356 0.252574258238399 -0.298037192519213 1.79630860018743
50 0.208928903962276 0.170030641325816 0.464414908538504 1.6181951511537
50 0.242277526689416 0.218727719453244 0.232331301129442 1.49382950042468
50 0.0378082577024907 0.0372037912786155 0.122616873791375 0.967343109586486
50 0.17046426143657 0.141502880061827 0.0672294535285916 0.81027921579796
50 0.278809873227063 0.241038315061784 -0.334545214585294 1.2894918173037
50 0.422953138467785 0.313747754935594 0.0141579225876777 2.27427283970388
50 0.158404262287144 0.155658225144448 -0.222204508525832 0.748792064460326
50 0.153244622748671 0.212405525861163 0.288179464560592 1.45361965452367
50 0.364473477188672 0.341844340687751 -0.402705747714167 1.92790466277439
50 0.170225294124592 0.127654323716462 0.301555017135869 1.47614903824845
50 0.0989495643687538 0.0785688784436943 -0.111576463916772 1.673840855999
50 0.331338765869308 0.262595148561166 0.0615277096176183 1.99116442494404
50 0.352398548450212 0.269115788456171 0.17578177267018 2.97748937177217
50 0.238252088315423 0.203963931634238 -0.0591348526217911 1.19286785102815
50 0.137648211669568 0.103204811683648 -0.416562228703651 1.71284596457817
50 0.100255668489341 0.0501278342446705 0.0871558321455938 0.81884300689235
50 0.0868320352847133 0.0434160176423565 -0.923066022940729 1.93109984568093
50 0.299303838412503 0.259066394221022 0.35407069903594 2.71078477836175
50 0.133610493682891 0.131668345009481 0.136294286620419 0.503478029987464
50 0.123594237370336 0.0968281008700319 0.0786551252983408 1.1804802653043
50 0.130876998394243 0.108979852546903 0.398856391577105 1.2264822877199
50 0.239489659083681 0.201006033278449 0.125390043830872 1.30172129781491
50 0.279441343983905 0.237774014126805 0.169267571818472 1.85195558975482
50 0.338837180710411 0.3221249744281 -0.0352482889186028 1.01635628643761
50 0.394218890736348 0.277905836960936 -0.432653923302071 2.20862286251316
50 0.183797932517674 0.136425311876961 0.0931625161612794 1.06251511026444
50 0.303943579305277 0.291502151397765 -0.211276869187738 1.08969095784502
50 0.158163850479037 0.119237002526776 0.271271260536005 0.914847171887152
50 0.160774127480009 0.118672431428557 0.255229771672989 1.69635854719572
50 0.135673752692641 0.0678368763463207 -0.0370237977882572 1.22060908587259
50 0 0 -0.167376763555983 1.8553096142362
50 0.00794628765993578 0.00397314382996784 -0.128264170606694 1.11303739415245
50 0 0 -0.0580296832665063 1.26690775881365
50 0.238971928376306 0.203495549277017 0.283762391817993 1.30435532327981
50 0.208084830193405 0.175606722356939 -0.214312666906244 1.85315391504924
50 0.250860221883508 0.201859376538679 0.535032982074421 1.85972928873119
50 0.21260203142836 0.233083006823646 -0.0183652154683928 1.2296619117457
50 0.347260642633714 0.292890614020282 -0.060818363554517 2.19005782442292
50 0.156706718803877 0.104823160909354 0.305013861745846 1.98574819715803
50 0.0205722826486405 0.0158714987320461 0.289441252556303 1.63544829287179
50 0.267603607539979 0.233845127015851 0.311621887669135 1.64998378029447
50 0.199968805482532 0.128600637075412 -0.199075452028408 1.56110218583056
50 0.198612871849608 0.0993064359248042 0.299750194474027 1.57657799733143
50 0.206003737073996 0.184582764147476 0.271572771941274 0.981344843489707
50 0 0 -0.290142327448177 1.43350554285495
50 0.28065238314636 0.278165235085707 -0.0223494743629192 0.99552489338657
50 0.27857303310438 0.216822002133389 -0.410245812990685 1.20539534883667
50 0.13382512592803 0.0969654830804444 0.191257135735856 1.29234581189739
50 0.365384376608489 0.336442746195834 -0.363218719892351 1.13073508522328
50 0.230205852076758 0.253197181503331 -0.0294169575079304 0.800703096677696
50 0.358115516309581 0.233029580790377 -0.490396273165426 2.9013316237237
50 0.0725238064350051 0.0362619032175026 -0.463065153490271 1.33177468496948
50 0.158760345709671 0.131013256245447 0.0846660539947367 1.14552612101414
50 0.157728762991898 0.18200135562965 0.458156272209165 0.879959871885205
50 0.161286332827539 0.107374108326672 0.390504910480609 1.58478093416243
50 0.203858873655969 0.130343337320717 -0.178194543010095 3.18555144405806
50 0.0817256778000334 0.126217468602854 0.21798011606266 1.05687924546877
50 0.21331871843269 0.188043826282857 0.247707220626184 1.67874912614944
50 0.2677144894035 0.221770025762743 0.255742201868686 1.654508377064
50 0.211284148916634 0.163526982707032 -0.193996556450178 1.2878815612419
50 0.240833047753628 0.199218591741677 0.203713902299465 0.870645803472559
50 0.217295837551667 0.173622042959899 -0.0609072885915404 1.28753202229477
50 0.17297950128629 0.116431453306744 0.367249913420351 1.87544909295971
50 0.282630718099371 0.251108156694264 -0.240947178783261 1.34676937391465
50 0.118383675039332 0.0857597375965806 0.247127662811838 0.73935227396691
50 0.256150148340472 0.212629581638211 0.0734591874089308 0.72211534677778
50 0 0 -0.230294559295401 2.21420730111564
50 0.156285797254304 0.103536206235783 -0.281511364026726 1.44004644291371
50 0.246161507130272 0.194031788749855 0.0334199476031741 1.65033977275985
50 0.168871626158344 0.11970438345633 0.0785724109231007 0.681277122042838
50 0.22263771928073 0.181552583009682 0.127048161401626 1.21776989472986
50 0.327825496684465 0.253516629341965 0.00365742538345497 0.667063529139969
50 0.15123072368385 0.103555549314858 0.195152332009613 0.773860994604028
50 0.0110253255685523 0.0055126627842762 0.336645470798667 1.23839661410819
50 0.227929115495927 0.201601326519709 -0.0245162765194706 1.38724720078772
50 0.200679156524323 0.183776693164496 0.347075969598309 1.60456238197487
50 0.307087689232023 0.325082814138835 -0.239245354138161 1.1167186690296
50 0.220075732338797 0.192553060785458 -0.202120959494107 0.786218978371079
50 0.0342381581348235 0.0171190790674116 -0.358404790043481 1.24455382200733
50 0.0918102969215322 0.0570971244648578 -0.107337700124061 1.21984618044097
50 0.310467510971669 0.278687281226608 0.113755160875738 1.61987199265109
50 0.431463566529301 0.35317463922528 -0.184070426920625 1.73969742947359
50 0.093635960207485 0.0666547202328145 -0.260210422851647 1.08119496153638
50 0.231331129180317 0.204835223678153 -0.392128522998363 1.24687280459562
50 0.0477014408621396 0.0238507204310698 -0.0232344475069769 1.134659617171
50 0.126635558380587 0.0951523697936042 0.635435018249386 1.48823406704322
50 0.0884547509384455 0.0587441998791739 0.292915800879369 1.29160511071887
50 0.089814735256396 0.0449073676281978 0.099956121845412 1.58162509799089
50 0.210311023925081 0.144047113334312 -0.191653603472272 1.48101032350255
50 0.242660857273866 0.227541735725324 -0.255021600084699 0.668737251062176
50 0.283651205980294 0.184072128649282 -0.607853218332457 1.13008683601467
50 0.349988233379133 0.317347596888694 -0.291888409439213 1.33332407562784
50 0.181211895548047 0.154984941510056 0.112041711346677 1.29155521581632
50 0.336937381555146 0.299137303274269 0.176964396256045 1.98740246440819
50 0.0988021499229855 0.08812606083034 -0.147287302743561 0.422252163521318
50 0.413437280988704 0.39644765997365 0.21564255370826 1.45211219454981
50 0.282052793378092 0.261805405000266 0.0916760742819875 1.12329720288328
50 0.284446238030085 0.245206565481499 -0.688523904784563 2.12982679673501
50 0.194842117179188 0.161225547870872 -0.0534232882843504 1.01967771681138
50 0.391182284959662 0.286211426927888 -0.214909733570508 1.58330042671265
50 0.127490823830938 0.088935182334814 0.0343174846025477 0.856393266221224
50 0.473295189195414 0.420442407474171 0.209492106200756 2.36796272761025
50 0.143000056979325 0.0715000284896625 0.26572453131617 0.808840871627315
50 0.216782479577262 0.162154078079723 -0.255546647110303 1.45002343679088
50 0.0232729352753865 0.0301874838367495 -0.615545568315533 1.03076256802171
50 0.0931777031007761 0.055072567383518 -0.0615534112085416 1.77733638893339
50 0.455367533504148 0.321797649284234 0.317007402086904 1.49678638630633
50 0.25038809658309 0.210488053340807 -0.0984540411835322 1.07444305325533
50 0.272084750786541 0.242814566223668 -0.345196805112694 1.97418607197708
50 0.149970363561005 0.106384206483963 0.190446119146569 1.05846491296098
50 0.331001852541821 0.240871508149036 -0.4318938504531 1.20641294264719
50 0.150781965491594 0.13862964650345 0.397658878382267 0.872606299005938
50 0.15400347161686 0.152144227674773 -0.0329106791898917 0.729724281651643
50 0.325059042603602 0.258797146236775 0.198644476170599 2.36629674719099
50 0.0960398659607591 0.0736507687205206 -0.399501919256334 0.854852048884739
50 0.410921643015761 0.389289176984648 -0.116611117328646 1.65179769435712
50 0.313147275952044 0.286945232632589 -0.382046346201602 0.97731695513714
50 0.197982945480529 0.130173854002941 -0.041141539778611 1.48305901621749
50 0.138640130304725 0.0994846508756784 -0.00432841911242124 0.718032042879849
50 0.380650733847747 0.282343019806843 0.0890185865132663 2.29116165132396
50 0.113985926380036 0.0836748195886109 0.0269039437452357 1.09605087317891
50 0 0 0.329641197131781 2.17831044105351
50 0.226819998747888 0.174081804765425 0.151634913246713 1.13882109665798
50 0.127253389638897 0.0636266948194484 -0.283375389604406 0.698973804724989
50 0.18189232674799 0.0909461633739953 -0.199474003016399 1.64136544857517
50 0.263230673228607 0.175148115278934 -0.0317566875349713 1.76379024730118
50 0.249562335344823 0.214661066757387 0.0727975457644038 1.52300831455239
50 0.246923153002637 0.204115193019701 -0.419796478087162 1.36614800649433
50 0.111395924154197 0.141565227683923 0.433218319165864 1.78493575687207
50 0.165049495769567 0.127406964334221 -0.0738103117233526 1.27236745758544
50 0.326473980255483 0.264588649752368 0.215110630774484 0.927775093431055
50 0.0845320034152999 0.0544657429996912 0.352629988139143 1.75415482488502
50 0.310796216503764 0.29546487460823 0.0466917064535635 1.17817098380373
50 0.354839829663139 0.258764109841242 -0.521350978968429 1.73019307334999
50 0.253564217404002 0.216146446391088 0.184463622860219 0.520943506900664
50 0.189000047291556 0.200545823294347 -0.0713471225198772 0.826882039093116
50 0.239831418769312 0.17040338955366 -0.126476341520007 1.64522863681663
50 0.438272875701925 0.373698630213915 -0.0938388868939677 1.55799206855863
50 0.21706148642476 0.163129750293825 0.0137670116693083 1.42771458419447
50 0.0886373621059818 0.0577002357725463 -0.464794931753905 1.38915114493646
50 0.173128602065845 0.157171856550521 0.336591390783302 1.30999337835107
50 0.331090965614163 0.294279606458973 0.10496372578189 1.31164440758802
50 0.270283227773859 0.26090904193284 0.124338287492103 0.972399526463551
50 0.277731917857317 0.214412603116848 0.560671626864933 1.49866430907977
50 0.150582488816971 0.100165677041871 -0.122901544980427 0.955703809569473
50 0.313310984676128 0.236687983365584 -0.57246257117343 1.75591735158876
50 0.0413608432951657 0.0279776469372191 0.397066733878501 0.755835878680287
50 0.0883538768936888 0.0490188951207205 0.0353095776014584 1.20748943644477
50 0.138751187069706 0.160240728498349 0.444114885580886 0.758798726282645
50 0.177861642966647 0.142219793146508 0.187848125576814 0.983754267016309
50 0.183368055565904 0.159441216049631 -0.0972954231439106 0.65926271269688
50 0.131412812128071 0.183077104839455 -0.197255129339952 1.51748631215268
50 0.167411127495596 0.149530752699741 0.0273013683753463 2.10567322992574
50 0.284806831009014 0.22377937329407 -0.105584152832417 1.12181234734871
50 0.14273942208814 0.105075986947122 0.0514511685318263 0.922859556609125
50 0.279612798092225 0.240748484945207 0.350682850344883 1.10007133712173
50 0.25131307745038 0.167568101449467 -0.0341280247986652 1.09281424644571
50 0.109093064158136 0.153156119703176 0.581803987955343 1.58265433086231
50 0.1215688124799 0.10114170059886 -0.0459335795091414 1.00902555261676
50 0.17690421290946 0.12068586705242 0.125777863947618 0.971809181841257
50 0.199817579363814 0.236201703464409 0.171618377294939 0.938694779570693
50 0.109145474268087 0.0545727371340433 0.174231241414529 0.78483375370623
50 0.298348219380703 0.257942986420918 -0.507289243101075 0.802175027369612
50 0.0789726319524431 0.0739410177997388 0.19675120503114 0.688071259091286
50 0.328285679472121 0.295477827105213 0.0917259472905401 1.30047346141519
50 0.24641110633797 0.184178160918234 -0.334804912649477 1.72847989072853
50 7.6557451298911e-05 3.82787256493615e-05 -0.0410604473227929 1.14321267051123
50 0.382363336300762 0.353304927783698 -0.510232117966203 2.1525694045434
50 0.10022277749382 0.0817685428081892 0.0691695636086539 0.616550445270188
50 0.248284924751855 0.180216584664999 0.101869084002497 1.79775043926691
50 0.332870612682649 0.303454967653796 -0.0998588458812601 1.62772437596416
50 0.133839024256864 0.0669195121284322 0.0345564757569315 1.30750297732153
50 0.353058010346358 0.302080198716284 0.176469881299466 1.80366293004443
50 0.208217403478947 0.163467321891667 0.0951308626396649 1.20656202502402
50 0.271663233053536 0.243952719500529 0.266675073179214 1.87796949310131
50 0.214762941444236 0.230299192769068 -0.15503543250492 1.47005959893051
50 0.0442172256731075 0.0221086128365538 0.273957822532133 0.8893994279787
50 0.185427182256729 0.135666816286723 -0.222467740474157 0.750346076440726
50 0.230384870818975 0.194115661512714 -0.309501194495948 0.833208409410076
50 0.076729719817233 0.0383648599086164 -0.323114340310668 1.56228043935943
50 0.380623783894432 0.314135595971157 -0.13877003462334 1.81124322059874
50 0.0623182985842621 0.0311591492921311 -0.542243376770204 0.877756318976212
50 0.24129425937312 0.169176615890532 -0.204859579906186 1.24016172611587
50 0.41184728935876 0.374922083562195 -0.313533512407074 1.18245299365238
50 0.202583341611847 0.189515075788708 -0.455545243172562 1.12891191949455
50 0.179983457528816 0.129818509664135 0.0591788224570843 1.145281078565
50 0.19255612717233 0.154859311028438 -0.102434825961702 1.71605241325522
50 0.146784573582348 0.0999168034641601 -0.222601429380494 1.899682341423
50 0.365523251868783 0.333469325638157 0.0309830205660569 1.8539029400663
50 0.0792330386175708 0.0741154025320659 0.312161622395858 1.22313239960939
50 0.247450032088767 0.218191977842044 0.158489275098057 1.69880665171235
50 0.245479118908415 0.202970211722128 -0.00611793865809268 1.51726159798938
50 0.403200045274082 0.33715267571028 -0.321088438722235 1.91237460952046
50 0.173189272854583 0.14510866803595 0.115362014807474 2.3335332426457
50 0.22682467831786 0.198896332206654 -0.10256364829509 1.63324614785776
50 0.308543591634076 0.273003032858341 0.719350303489018 0.995144744281594
50 0.460258024977823 0.357730161488276 -0.0434543129475209 2.06136303908441
50 0.519553592729021 0.415835284820444 -0.464960317953052 1.56871674796546
50 0.174855575633453 0.0874277878167265 -0.239098796453835 1.75697501615096
50 0.261705983509798 0.238722730336408 0.142228257823743 1.45100485473282
50 0.290117315411035 0.272365870808999 -0.0291944112777593 1.39460165363086
50 0.220963169472172 0.214936735345004 -0.385322619583779 0.752255814008873
50 0.248443708330477 0.218661176425327 -0.0766394915207908 1.47946505133339
50 0.500772229273436 0.384501562550218 -0.319578211438902 1.32426887378793
50 0.339947083189878 0.340609067263816 0.355566528207112 1.01577344982962
50 0.284792702664865 0.208684600447492 -0.282288016363476 0.898152013430814
50 0.141223073996227 0.0910501855214611 0.0930607316628111 1.67951407447439
50 0.199849520065965 0.182469497864686 0.324415695653741 1.43848602563241
50 0.253645107179568 0.198181752797037 0.00661790363938359 1.68352014841837
50 0.333722935421177 0.263149833650695 -0.227187135917047 1.9717719661631
50 0.17645861571266 0.18162064874611 -0.294576741008071 1.08076548316138
50 0.212202663098057 0.177402047227977 -0.0107886730407703 1.69125016196629
50 0.19099970932741 0.122756467231214 0.392187825781556 1.68421996242095
50 0.173704962618648 0.112835654688421 0.30013181316415 0.92343245212629
50 0.201283652400808 0.16848365064154 -0.385184664192989 2.10679681940083
50 0.220241866767761 0.186742022782162 0.0403893404765043 1.61250728589905
50 0.510290597978187 0.507433353864713 -0.439422266859989 2.11420520670092
50 0.360940486761569 0.291734893644715 -0.348766088773715 1.35299372574882
50 0.231820504754943 0.19218742876587 0.154463768656877 2.83534622333816
50 0.324789475087908 0.297109488797664 -0.523279779181397 1.4361329498027
50 0.176657377785763 0.161251757909494 0.4294347612133 0.494212699876982
50 0.217187374805306 0.194962853319056 0.160100257908924 0.86659439650915
50 0.18782455142425 0.166584116360367 0.0499910260347493 1.4706168401435
50 0.00704949928632678 0.0050862370009729 -0.221259900481532 0.533798356638285
50 0.232978391097738 0.180395280855581 -0.20750434211921 1.43903079842995
50 0.0939240710426673 0.0657082888709537 0.150337241575012 1.20754490387218
50 0.351731374725749 0.277512973006427 -0.451931216994832 1.76934305169368
50 0.321828379790104 0.267483973074814 -0.0921549169379387 1.30827856011353
50 0.133713767024248 0.120607853193599 0.653813162910396 1.24461726871181
50 0.208373700271213 0.18946881899906 -0.0543069595750227 0.69365588901936
50 0.100529981277526 0.0502649906387632 -0.0541418564617356 1.35119075295888
50 0.40168107526369 0.36085669526848 0.0482046980877481 1.82699478364208
50 0.199239675944829 0.155858321742034 0.00470494870677754 0.946217423750328
50 0.3130976470154 0.31932544702644 0.122459786383089 1.11196500328515
50 0.421187684146981 0.353186699497327 -0.0297240473337151 1.83289929176598
50 0.133338861877506 0.101290854985713 0.2314593009723 1.65311933099416
50 0.125160752525108 0.100125075078737 0.207246303565232 1.48767709395384
50 0.163698187985217 0.184397919432995 -0.0451750010876098 0.796999462859307
50 0.0831620762468499 0.0687236774145126 -0.623584616506984 0.961547363630638
50 0.168090236035165 0.121261335195335 -0.51591782099789 0.885688913038734
50 0.212194865308498 0.131492241579927 -0.221878542809426 1.10979882679293
50 0.118017094266992 0.088349465879846 0.400700726474053 0.924456246766689
50 0 0 0.0606344530201225 1.4376133684719
50 0.334584370196002 0.311553744019014 -0.316268990801572 1.32296516262025
50 0.20810830122007 0.161236526165041 -0.077661782766584 1.59367006114908
50 0.262955052841947 0.187277097278494 0.814354023639425 1.11082921523517
50 0.185349765174062 0.134140467609858 -0.156270503034391 0.801595031385054
50 0.363611165558725 0.274218507703285 -0.376354449480961 1.49816513936879
50 0.176651232125851 0.118191141013149 0.0719359210454534 0.811483632165536
50 0.318255179917963 0.264279285604772 -0.249190208826147 2.39741658707558
50 0.387488381863294 0.317277876771681 -0.0785222268078194 1.90746694860156
50 0.444896067401426 0.332518204701921 0.165373950020786 1.37751049835906
50 0.114254831966255 0.0571274159831275 0.178278160361113 1.03803673222051
50 0.192927019248602 0.162004055440267 0.156272522557741 0.842394152524757
50 0.35333997909984 0.292954390875492 0.00522470267746618 1.48531751535342
50 0.194975031920674 0.197749286541258 0.273294905010617 1.43067359610915
50 0.257563578581236 0.216763562278424 -0.0898156600168318 1.20678851224373
50 0.318647203350997 0.226044785569238 0.250636862548713 0.894581056570264
50 0.149268661170843 0.0746343305854219 0.208082404915939 2.1417944204364
50 0.264524960219011 0.250268675191191 0.26363354545147 1.50802563954663
50 0.202125329071577 0.167253105980217 0.00338571209707825 0.976364699464868
50 0.167635691237202 0.12947566270204 -0.0894691238312041 1.55440982126315
50 0.378529167313024 0.314770226784175 -0.18253800451108 1.70033058026907
50 0.164944285658969 0.240579988865847 -0.217012344315468 1.24291957665728
50 0.350782930080315 0.345460837897922 -0.151097984913554 0.950383059115906
50 0.332694943288505 0.287759900975509 -0.598218483826963 1.3482910029024
50 0.404717848614198 0.330740779922358 0.00887623481519354 0.841962167871106
50 0.477226472258714 0.423855570303796 -0.618686581914978 0.918549418017295
50 0.251035499026045 0.226922450933774 -0.0526318235572642 1.39354870279588
50 0.0513058274439588 0.0256529137219793 0.0813813419090974 1.00548273968184
50 0.178023705273899 0.109362945685138 0.0573789455322529 1.00166099381236
50 0.100130000270954 0.0500650001354772 0.475223884160435 1.20948959660798
50 0.0494145984705176 0.0339219092934273 -0.0337589778799369 2.00820450497609
50 0.348915061493383 0.315199157166119 -0.141179695292855 1.86399909323648
50 0.184070085874179 0.0920350429370895 0.4110908702846 0.93617757549732
50 0.295005319539085 0.273300465225455 0.288559767148904 2.00002714221583
50 0.0800176853876148 0.0569442563841839 -0.172898910532252 0.966286863120023
50 0.0586526144059821 0.0293263072029911 -0.346081022732322 1.08896683527557
50 0.161874194043103 0.109911478834685 0.0845699710145002 0.565366936193359
50 0.135201632066251 0.0676008160331253 0.244357727595654 0.623592302862775
50 0.257841216055866 0.172729794500459 -0.24059206370899 1.6608728610164
50 0.301298063866731 0.184665714345222 0.276882585124252 2.14848200962253
50 0.0517486016886963 0.0258743008443481 -0.697139101730245 1.37842775265021
50 0.413994115027834 0.344669826688835 -0.474807177211864 0.90177879213785
50 0.0832286720584908 0.0546619726243098 -0.119884187577743 1.7707548056199
50 0.128947592286304 0.110726209336968 -0.182495279780704 0.914001471751596
50 0.282988845068543 0.241400811438094 -0.204355608347236 1.51525871716489
50 0.336309411816608 0.270445953124767 0.177319646799507 2.10650336522564
50 0.152830668464651 0.101524244770893 0.0274343348889096 1.46051190424945
50 0.0722996530554574 0.0361498265277286 -0.262747431443658 1.35517992727673
50 0.121292130463142 0.101340203329438 -0.186079056321435 1.37721911329032
50 0.35531894972764 0.325009054508146 -0.323844215139694 1.13469799478337
50 0.0787904351953882 0.0508980171909057 -0.102021479262105 0.624541895083886
50 0.365667686417337 0.375128723214523 -0.0104755576043712 1.90207303124865
50 0.342884624030037 0.283669692682557 -0.472367429056318 1.37743240096173
50 0.070553972816581 0.0557465761117877 -0.0863040970937937 0.673762075189802
50 0.238714131701601 0.188730734850317 0.164420626834448 1.11794915478621
50 0.346658919302683 0.271239518824932 -0.309182141115255 2.23804218744381
50 0.263782877167614 0.272513917609529 -0.315603934233084 1.01990308454854
50 0.422244471146998 0.362630189845059 0.0708203509909082 1.59406627663348
50 0.235390425385131 0.190172499185533 -0.157328719060411 1.5051193371376
50 0.100204101850168 0.08163128415128 0.307438741245107 1.23741821220555
50 0.259672697105382 0.219607094166985 -0.217605524899522 0.863838582912938
50 0.27899337208269 0.228710031839432 0.0552065316835247 0.927843297069585
50 0.145095618211508 0.128069716765117 -0.168081645973149 1.14274333173008
50 0.282391145565229 0.238879920373459 -0.154519325973317 1.88151764965307
50 0.376391345406457 0.336731153625635 -0.0946796669048672 1.2103337285573
50 0.25692370992326 0.231073409604676 -0.196459818800992 1.15429313660437
50 0 0 0.466727131322942 1.07541089232928
50 0.27939919520797 0.276781390891407 -0.275643615362996 1.41863686869511
50 0.150630641890538 0.157512688599277 0.744570507763904 0.929188895948517
50 0.0376071084519642 0.0188035542259821 -0.118323487369515 0.982631731540943
50 0.257939245089914 0.211422718952312 -0.026314508222708 1.24329069696468
50 0.109840684303638 0.0689566813564671 0.287008820159439 1.39627742534065
50 0.208423990022708 0.169053798588611 -0.0234254933941721 1.06086761138438
50 0.312207126444674 0.278499647358117 0.120892122257856 1.63653494118446
50 0.192969041746494 0.096484520873247 -0.690457131744703 1.09361624850945
50 0.205356397032293 0.185260294634987 0.159065524180633 1.13529026477415
50 0.460785749564231 0.396218629159996 0.555619322276984 1.29805577172963
50 0.146732193969655 0.0973523045329054 0.276559517405531 0.921201338170889
50 0.0452205780422699 0.171375054662118 0.559919033944517 1.19814939776402
50 0.170805789413422 0.188967048710198 -0.228932155798009 0.809145045821505
50 0.328135791556922 0.303302106306399 -0.121299788131484 1.03150181314576
50 0.266864296552324 0.186566070484747 -0.363236522644555 1.70330545109017
50 0 0 -0.420986139077951 1.41910009188227
50 0.114041824421182 0.120188779716116 0.000180651883105717 0.896742768542477
50 0.10533306806488 0.0996654361863702 -0.22591076458361 0.522738279343672
50 0.0186258760224755 0.00931293801123777 -0.137723621414428 1.53357204742218
50 0.257879389772262 0.213102317519942 -0.191440961369086 1.00165348958165
50 0.241151669254433 0.227623355406272 -0.170595065774904 1.43920432065534
50 0.237534123410844 0.205317889078504 0.0441618099990201 0.778891439687827
50 0.315645093637131 0.26160445861358 0.56213379714493 2.10035621456641
50 0.217293542350148 0.154660840624927 -0.583786514601839 1.050261079165
50 0.269755797545207 0.248552695506436 -0.542141747589552 0.859969127361476
50 0.401530207868053 0.328198399869573 -0.156373004024082 1.37982575150437
50 0.23898109596939 0.161900331111947 -0.164982670125194 1.53062590477052
50 0.157403014184031 0.104445336080401 -0.0204901044845919 1.07799702163615
50 0.135328529863411 0.120741552974413 -0.0528571020148232 1.26549794858541
50 0.196073012211143 0.143946420412845 0.0628777463763594 0.712464599062422
50 0.362887685211178 0.305284532316164 -0.244701585933052 1.20915508422351
50 0.0770959627202336 0.132854414484426 0.397854210147777 1.24101226201731
50 0.306265313435994 0.263854862094958 0.067446950407848 1.18140458385582
50 0.258952554466124 0.233056396969171 0.0125459827157131 1.10832700722152
50 0.20339020214857 0.135330926753552 -0.341974898543035 1.12343594254222
50 0.233297640606725 0.233296774845316 -0.375363338964147 1.03757151966182
50 0.207406073341284 0.178368809940503 0.195781239568761 1.3583082470282
50 0.342218158457669 0.307694771992117 -0.0692531322963694 1.39588399749712
50 0.0357574727459141 0.017878736372957 0.103735658418682 0.95832670568471
50 0.0179933630810091 0.00899668154050452 0.164355485625552 0.770518124698095
50 0.231251253500567 0.180173771751709 -0.17316033625145 1.34938983428326
50 0.341966187489096 0.304210209670036 0.102894577821544 1.217847631105
50 0.419823933307218 0.385033477106271 0.171743637903635 1.24998456686041
50 0.164058619959955 0.13959669143554 -0.119681887163561 1.13414365699111
50 0.229930030261893 0.179312927494218 0.0794605784941564 0.66198562643326
50 0.106933899863461 0.0682362975709655 -0.191153023226807 1.40561967716797
50 0.197469729036539 0.161455103988657 0.0973800964856068 1.0932420666586
50 0.118441865056712 0.110533070361998 0.242664365384002 1.25500513636905
50 0.180541471826702 0.142072710500659 -0.276818712498112 0.809530844273959
50 0.0761097859634809 0.0683014114390716 0.409872637181232 0.941553225592176
50 0.252593327449849 0.161428051800587 0.0162982874437605 1.13009424696111
50 0.196304844788826 0.14292579668843 0.236956075668415 1.00273194000833
50 0.127023013572006 0.088069854887401 0.0110427257952585 1.19698386777117
50 0.356243908904423 0.295173619234753 -0.324196527480255 0.798027455358802
50 0.247200717924426 0.215382422813868 0.107828384789611 1.50322536779073
50 0.248425211806581 0.210094168371662 0.375135572043995 1.18596567737771
50 0.187579549861973 0.144320279953921 0.310680242477642 1.22026890638262
50 0.250589697699641 0.181710139311932 0.0268338010233419 1.19350532020869
50 0.109425855854659 0.106815615762558 0.0902423462835113 0.825518317353113
50 0.131262490624107 0.0656312453120538 0.158105653220064 1.39492551815985
50 0.389752277539751 0.371214366504335 0.234379274778727 1.46785639399558
50 0.324652093935299 0.315944407043944 -0.245275294538756 0.960521920126105
50 0.368586583189091 0.333389735075518 -0.295483282364617 1.42143968063872
50 0.173273297673087 0.142777303221883 -0.356224400230416 1.47090796023462
50 0.125107998034055 0.101608482011062 0.589399769556175 1.36316185063285
50 0.0335737740391186 0.0360180703122649 0.0195833664882116 1.4073885171892
50 0.0749647294023829 0.0745380190147228 0.449778434829168 0.992728569787421
50 0.22147138371359 0.224762052965729 -0.157687758968596 1.5243021265791
50 0.47954794092461 0.38252292596137 -0.351038482252767 2.37893335919779
50 0.163877524296354 0.122252650553555 0.401483915250227 2.29843186455932
50 0.0424905609715604 0.142703713733593 0.330664223100052 1.47448240971765
50 0.193481243207828 0.19546199589788 0.365399625718287 0.985567782562353
50 0.361178012677473 0.286616094575868 0.423801171528021 1.27084686289521
50 0.151709541001315 0.125509726919558 0.346893061152773 1.71098918059822
50 0.171912506350127 0.126266097782904 0.18837592493084 1.13282337179354
50 0.366543301463715 0.323570003719005 -0.0901966964044822 0.909835153378418
50 0.174782602542624 0.216388671701147 -0.280570780058206 0.74203121761538
50 0.147210748689013 0.107885735341506 0.556319186772035 1.9374484193618
50 0.0563897558204075 0.0409454973103643 -0.0119801967281201 0.510030652530588
50 0.114083612573101 0.172524101324167 -0.12290961898381 1.70353374555524
50 0.310786072307174 0.279876463272482 -0.425206567733269 1.70350538013919
50 0.317992327040124 0.271433512064814 -0.239155956100954 1.11524388819939
50 0.369018539814929 0.338919232485911 -0.222415590277895 1.58098158648705
50 0.125112672806235 0.100446266468241 0.033485910532871 0.939978596370576
50 0.176297957145963 0.194350389835265 -0.0680290770984662 0.842599012433902
50 0.0841984114998024 0.0420992057499011 -0.488436531996447 1.06656649608039
50 0.133701397530124 0.145737009628676 0.419051194223596 0.936030108227396
50 0.344270749442534 0.303794204079978 -0.425021799258273 2.27408947512751
50 0.370243622157913 0.31996893586089 0.0567851307552207 1.54058068768169
50 0.373119114694044 0.332307504685502 -0.00541101094923321 1.74947902289423
50 0.235366531008796 0.238513134928121 -0.306744662041939 1.32538349733732
50 0.0391660916897507 0.0195830458448754 -0.2816795322636 0.73051057808231
50 0.152230939345195 0.115891320216342 0.119972133433242 0.950217827460294
50 0.156558136184883 0.12335027617083 -0.129886581374232 0.986390630773991
50 0 0 0.109124249415456 1.27382840408607
50 0.392144478990539 0.288358700498934 -0.0153387544241025 1.77802007976541
50 0.241273647543455 0.179343246882389 -0.0117441159592044 1.89871246195033
50 0.315228223230686 0.279397231575228 -0.286359009060342 1.07863831723424
50 0.182970213594433 0.187569483641856 -0.194529037051246 0.666760567987704
50 0.161606472701566 0.113921795952307 -0.0465729676076881 0.864881400466942
50 0.164458558404089 0.125215414867158 0.359492374548605 1.00026449171954
50 0.294133682033473 0.212111062218958 -0.147802584189687 1.49088201509007
50 0.156209053224304 0.179125291037247 0.00564855021031148 0.916210025163635
50 0.114246728555203 0.0571233642776016 -0.535243632941347 1.40683196566757
50 0.343581035166373 0.256793007777419 0.404991539352571 1.79965075902553
50 0.431331970608418 0.379205326734336 -0.0859299249873898 1.2485561813301
50 0.219574590819275 0.257835015813031 -0.432886287311173 1.02584562377783
50 0.104110075271076 0.100725776788204 -0.187428240180977 0.665606639281798
50 0 0 -0.161780489572349 0.766563326832123
50 0.119773709484152 0.10045864432261 0.678945975196969 1.38686112331918
50 0.00491760322108852 0.00245880161054426 -0.269112709699703 1.9151249248352
50 0.130493316073993 0.142389319151957 -0.0149247830900193 0.984660697892024
50 0.0973210536740894 0.0995199798355804 0.184058252754197 0.790409632968085
50 0.0351950713096896 0.0939606986048897 -0.0688587087818169 1.49817894430783
50 0.232289805321142 0.156552083297734 0.0704886577984977 1.82981666481037
50 0.0928075315380916 0.0753655746334865 0.0526692583065617 1.28353009896183
50 0.285268760786866 0.220168414910924 -0.0116573291388808 1.79499105232876
50 0.388058756409878 0.318841997012124 0.235284092400744 1.19395661997407
50 0.144973530795773 0.103254761673962 -0.272861809083434 0.581390861635842
50 0.231658789551564 0.19457436890556 0.34643641516388 1.30635741329447
50 0.344595007759638 0.172297503879819 -0.722880978642767 2.12624205064106
50 0.155830997574287 0.109350823961149 0.185287629896734 1.23354220533412
50 0.21261432980085 0.17836392299531 -0.366327161268257 2.12789955766819
50 0.204690829264467 0.166919952533483 0.138900767829869 1.21741716982796
50 0.0918868091807607 0.0459434045903803 0.169482468944373 1.23387376254317
50 0.343423046409076 0.326288105177453 0.266385010201256 1.66421759658937
50 0.332231414141863 0.233757908307499 0.305476158510945 2.15711581690952
50 0.0363294968396998 0.0181647484198501 -0.290582225550099 1.1499463086776
50 0.216843281473834 0.21253117558269 0.241282710475203 1.14405613528988
50 0.293302724098438 0.281966154773389 0.189810768187302 1.48583051738712
50 0.536516887652972 0.475480037723652 -0.50821801263372 2.20530363710903
50 0.305399283009819 0.245347181013029 -0.53487808413426 1.44213641028347
50 0.12680441194216 0.113322596336467 -0.265394142019067 1.16440808351962
50 0.257674611391655 0.19891125398714 -0.00835783725113075 1.61618252811149
50 0.206903051049668 0.147981421921218 0.014526220553751 1.54182139641989
50 0.274134713876888 0.237990586577786 -0.174106912224586 1.87131054569324
50 0.23340239208076 0.209196888605382 0.192280601858388 1.73847857354131
50 0.210114583156989 0.183093782151847 0.144088688767267 1.1470549539672
50 0.234644535433978 0.19947229058761 0.0557777911634399 0.928897290511702
50 0.191081219275426 0.140673220763809 -0.00154217414508534 1.53455611776782
50 0.443365806660395 0.366182847432075 -0.094877343454793 1.55717117315093
50 0.0537388902468462 0.0329890927274904 -0.105252514371335 0.709433337751672
50 0.124315953928859 0.109227422609163 0.345061643559987 0.869271434017468
50 0.12359304258263 0.0846025849706199 -0.165439774465886 1.64303496344696
50 0 0 -0.121954732721657 1.0031069143968
50 0.292621711938757 0.246147616096389 -0.0988752499686516 2.32383839958211
50 0.00811919783734161 0.00405959891867073 -0.063793243902007 0.849366659520235
50 0.165314372553184 0.140095139925499 -0.0229896345032662 1.46760222943203
50 0.0922265778816676 0.0461132889408338 -0.232098344726789 0.768034552192572
50 0.190198652480204 0.188660967703762 -0.0597132863948889 1.24340738093134
50 0.0844351062796103 0.0902448956995617 -0.10442436533335 1.26850988179843
50 0.136915781997551 0.0822987413459158 0.156352021159833 0.89405353908938
50 0.186115444375203 0.0930577221876014 -0.326761530926975 0.975880331423406
50 0.0560151131590806 0.0280075565795403 0.0499669950061842 1.24761611258622
50 0.269765914145035 0.23308111835754 -0.617065587474897 1.06857086277839
50 0.266444100346551 0.242381608217415 0.15363426122527 1.23613007482623
50 0.380719058268821 0.327826754593631 -0.0529221240309317 1.02878120127767
50 0 0 0.122401689542447 0.639460305883103
50 0.0422619707600667 0.0211309853800333 0.0873301674113361 1.99973862727218
50 0.266468931407217 0.213936149276062 -0.180535275173971 1.81243447151673
50 0.300520977893494 0.276110790037511 -0.43033817705812 1.76173666380404
50 0.065737352329938 0.0746554900577622 0.0316892389884227 0.488697627676417
50 0.266672929597456 0.253520825094812 -0.301605885827026 1.42506801651956
50 0.168692031242253 0.128223997762016 0.0202291614820953 1.40326942993545
50 0.116583041126417 0.102755815023952 0.0456568141917796 0.627031030323721
50 0.232117026388953 0.186384045583581 0.245759123268965 0.769977002765903
50 0.0632693240488076 0.0316346620244038 0.273657848262069 0.65379809774043
50 0.00243084650773393 0.00121542325386709 0.175803539232623 1.18816744191946
50 0.1694040226074 0.13588729779751 0.373011219824688 1.20511524581388
50 0.160552415321338 0.111300321129625 -0.079833604472182 1.0907694453593
50 0.197823788333639 0.186609796106537 -0.150724050062189 0.975351646749553
50 0.063413524070305 0.180972153862623 -0.0794335444459481 1.27999237902813
50 0.258328456853004 0.197855064072127 0.0925335507008284 1.40692387079089
50 0.15322866654999 0.202545980979479 0.037725131581624 0.9420074698695
50 0.378700306331456 0.283671755578617 -0.248969663629641 1.12100452398225
50 0.221871133232724 0.174310696671608 -0.597251741689765 0.687679990750072
50 0.211798179855576 0.181665950208858 0.155415342505238 1.33161719907013
50 0.110112172482962 0.155482668649915 -0.266978351198114 0.871203326521872
50 0.347288220418475 0.277657079195454 -0.1104450615766 1.75651150747824
50 0.158181056157006 0.124009110095534 -0.463550798495325 1.16848139450466
50 0.102022463605907 0.0863606355037755 -0.042906968841932 1.12553235266163
50 0.206837253525625 0.144881712861976 0.181512507866798 1.91321438262048
50 0.38584216064277 0.36877501369082 -0.0412819962607421 1.38077635110177
50 0.211682458627741 0.154993843604705 -0.087789706126489 0.933486866723782
50 0.0631264489525663 0.136152383754454 -0.320368710825906 0.935377638099445
50 0.199073642233382 0.193637173262366 -0.195068831867961 0.71210081509518
50 0.252042667117102 0.158830105425587 -0.140593394348136 2.93755964970754
50 0.341241550931857 0.261534695716706 -0.241240504667018 1.08221182385279
50 0.461431385879565 0.377839495783974 0.0125570432468889 1.82362535676859
50 0.340929859603245 0.338207977998055 0.0842760193137434 1.1830558853729
50 0.18637487179307 0.11121000410964 0.024242400322692 1.82930484545376
50 0.244687149370213 0.171450256602513 0.0415667713979185 1.35012404485946
50 0.187142574074877 0.145147677710008 0.24104168280196 0.75753718775898
50 0.139354381534311 0.0929883798241068 0.267341624128012 1.31651727733111
50 0.333082673371639 0.250735600109082 -0.44239989280098 1.33162589925507
50 0.258174765481944 0.211160599108827 0.398447685033144 1.62672404633793
50 0.143070121365744 0.142888901211518 0.568499338883515 0.899197071837203
50 0.253444836309427 0.168808333213803 0.426980206376672 1.78657600845927
50 0.169041678013841 0.120228786008587 -0.160566159849894 1.1258126182185
50 0.0265256099511997 0.0132628049755998 -0.149637384053596 1.56952143692935
50 0.158101849062174 0.114272082854368 0.168174003507407 0.760266433084584
50 0.128799052443055 0.184937836805498 0.15361268353488 1.08591463577838
50 0.212978044619912 0.231433523198179 0.0740396109766223 0.699941686061076
50 0.0650285147676985 0.0325142573838493 -0.0707222038212695 1.54244172178655
50 0.304257029196276 0.260159275336758 0.0801261675349925 1.95501126390735
50 0.244396882090869 0.23446537203581 -0.00336241111517585 1.3267024336529
50 0.105121740681326 0.0686084646063625 0.480635443028545 0.920612697165902
50 0.330387454725149 0.280857519520377 -0.2084922473706 1.29264620488
50 0.316065118430328 0.218231631664336 0.0774778653155767 2.30770574440833
50 0.313588518325716 0.286308180243776 -0.273483344748704 1.54088269274883
50 0.124372725985083 0.100378923458 0.359087262268784 1.03032587426249
50 0.230102469522015 0.164565004074633 0.08558511865079 1.38035458752983
50 0.0795579282405028 0.0526387280523562 0.00791043785374331 0.697306019947971
50 0.332471286317649 0.293951746764919 0.193263131601934 1.24965830447689
50 0.486314430018564 0.36682111334404 -0.347486266485355 1.88218759752497
50 0.0842188444241095 0.106937489508592 0.207268683655124 1.38286236951816
50 0.24523264389056 0.200109694964831 0.0745530737222798 2.32219938755616
50 0.1225551325777 0.0684953421859865 -0.173405828654707 0.983519066029045
50 0.213590859357375 0.181066204005304 0.176853321788073 0.688618657924656
50 0.190287997260567 0.135249197841988 -0.0600191778714127 1.51262559868964
50 0 0 -0.0718745852601627 0.450033001356312
50 0.348897455730856 0.25299584165648 -0.381077064030006 1.56550506883456
50 0.0136410456626943 0.00682052283134714 -0.405387229045925 0.341889740860457
50 0.169206073952657 0.144531215311651 0.00592443764578832 0.969825731140317
50 0.215273422297382 0.166051282436731 0.319244972066441 1.34172705248062
50 0.176547484041353 0.15304585567591 0.542170089184241 1.34193883947832
50 0.307898533106445 0.317284646016203 -0.247096632381387 1.22666632828031
50 0.0997982164420597 0.061305225835405 0.186436186013756 1.12324171090436
50 0.00562389523524554 0.00281194761762267 0.00189362215106728 1.02168375883082
50 0.327401753994552 0.28361170106802 0.0509194268610175 1.57375118848206
50 0.213046095143296 0.198040190888466 -0.0308870663200783 1.29952070670543
50 0.279011842862188 0.234748346867537 0.107252743135023 2.26111123212363
50 0.201767354379267 0.181074745688179 -0.122809837278856 1.35183085527082
50 0.207161919153304 0.137864528077891 0.314835915809798 0.710362572453038
50 0.324944566557854 0.299788567759125 -0.100466252427432 1.2113652888801
50 0.309343928613253 0.265556069588714 -0.127499673730392 1.88046726354276
50 0.301176734237716 0.2129430282783 -0.0802463226563513 0.886020770056967
50 0.383937428695372 0.29787531038669 -0.210553406021875 1.93153486089845
50 0.288233014574079 0.268660810301835 0.0632648434781295 1.35390393916106
50 0.351755797312514 0.31165506029756 0.11242957338098 0.889650847092057
50 0.428973629073605 0.401026524200147 0.0263526793999796 1.70232700309357
50 0.349936707374517 0.244391617804446 -0.153521852370541 1.49390013102343
50 0.16135016286427 0.240470211490914 -0.0380369904305949 1.13430370741841
50 0.352851059285098 0.257040874253994 -0.184942090542399 1.00095916301963
50 0.391807863973751 0.361327491916598 -0.0981790592890181 2.0967798117544
50 0.215118166115045 0.17804566586186 0.150475956863262 0.835947928765076
50 0.418885836303629 0.369729662399029 0.113896124955592 1.79276844271551
50 0.291823576023332 0.266897634283773 0.0947666955536475 1.09049388604337
50 0.0561029878049111 0.0370813624519163 0.428193896860392 0.936260165312005
50 0.0954385204246305 0.188395420682185 0.300211445440863 0.863299721007194
50 0.198620389056737 0.152752397477184 0.350784447209722 0.667303695454759
50 0.0850298101982438 0.0611989103304764 -0.0515713322849362 1.19087096572258
50 0.471209491578191 0.421043334232832 -0.238121297607293 1.81983943672666
50 0.0534768428124981 0.0267384214062489 0.621639535459432 1.36746274086229
50 0.182199922576154 0.184872137431672 0.284384326489664 1.37217442425795
50 0.235964316684785 0.17107087427251 0.00962375131501441 1.52081014098976
50 0.0857610550470325 0.0428805275235162 0.244267628207002 1.40484832787573
50 0.224622717251345 0.184939805432831 -0.208473873481429 1.10701236126767
50 0.193594042663925 0.153246733286186 -0.199544967975998 0.98315372215872
50 0.210086113262437 0.172132569724671 -0.447607238738521 1.40514112679086
50 0.0988655862703731 0.110663781879749 0.0104178617627856 0.808732385843161
50 0.266014213293495 0.249144570661569 -0.361599398757671 0.914375005321163
50 0.292538247471161 0.336754410272588 0.136070509848615 1.12729158710401
50 0.188332864960994 0.0941664324804968 -0.2233194209252 1.11634426880773
50 0 0 -0.217556355376424 1.64935310428248
50 0.347926448336704 0.284801552353414 0.294916119575521 1.28113865597708
50 0.0990985218475011 0.068596413994626 -0.162950512137909 0.854446393583173
50 0.253264209997868 0.294696037473475 -0.324900064777502 1.20829878617816
50 0.228908804206578 0.205121423614455 0.325991130434889 1.26066517937014
50 0.189324370179965 0.153244473568222 -0.215256699169804 1.1784574883038
50 0.081060830617744 0.0608128273311243 0.24188533118292 1.3528584799439
50 0.107722106961365 0.0868648226798659 -0.00974094423697579 0.812303481743289
50 0.11384894408271 0.0818352452373437 -0.299707177105773 0.639629932775592
50 0.43393835885644 0.375870797865925 0.411741528818543 1.63183360482454
50 0.169754686110034 0.137634769719243 -0.329066772672309 1.54466809764311
50 0.306657676777579 0.272190577346783 0.0113718229428909 1.51429745776578
50 0.235981537644015 0.173153720299007 0.410185050492264 0.867206283751664
50 0.12753255726608 0.121331023640315 0.230740641063262 0.816983550928261
50 0.145662181160283 0.13163737371849 -0.378292447816771 0.712125519773333
50 0.201107184447077 0.134034191980173 -0.281410293882131 1.11501509325775
50 0.390277893918836 0.322868490600752 -0.227586001812724 1.47735005928208
50 0.15918322409274 0.109137270923705 0.140594188591012 0.869857934723433
50 0.130504815349714 0.0986293727240035 -0.0220625423089373 1.32016874038594
50 0.237194763180443 0.204990595663271 -0.293582805662054 1.11777562977421
50 0.234917017973074 0.181890269996866 -0.256238728347444 0.886273240226499
50 0.234506279975681 0.163039060257327 -0.260101376885839 0.840407902669378
50 0.226985035774408 0.200450385338278 -0.225168946203457 1.5361498593539
50 0.243275537043849 0.194039701654621 0.00178373041959633 1.28710611101812
50 0.172021441470511 0.13901861292997 -0.222235799681764 1.19430328905762
50 0.30612238323505 0.191633430439996 -0.184937083794672 1.81772306895373
50 0.145282472681252 0.102311652232479 0.483676057099618 0.75810608976662
50 0.15447602351029 0.132930808304356 0.197934921057502 1.41819879904236
50 0.504249667648247 0.480680325686878 -0.265924437132045 1.46112004223034
50 0.229855462783462 0.232376387533645 -0.160118215805991 1.16388668866646
50 0.297305460403498 0.269626463637745 0.171363811977753 1.39468727470322
50 0.210357617055092 0.181992258873796 -0.0714000450467523 1.30436031970064
50 0.406592639752045 0.368043210420148 -0.0745182542353028 1.41925504915369
50 0.151625736948427 0.195645876249745 -0.278908421921914 0.675402901856114
50 0.229538075122882 0.154013698198927 -0.0283359648947016 1.52087682891387
50 0.331794109335729 0.239890903203849 0.231848603097159 3.10818278216084
50 0.30162471156095 0.255681805374403 -0.192340893731562 1.75573127992251
50 0.164792013680238 0.238228966597259 0.0708279207189649 1.03386487150755
50 0.328238329163566 0.286925115741681 0.0920897173181479 1.0760209410672
50 0.385306092774717 0.294653656057182 -0.414389016078799 1.59463469403135
50 0.578287114828146 0.431638261945207 0.160698134717773 3.07102464793907
50 0.434702401784705 0.436272052037589 0.217625649762174 1.69959372735902
50 0.0384549114424876 0.0192274557212439 -0.150262279502298 1.09395539168754
50 0.248998153450911 0.196013194711985 -0.187266384367234 1.16677342101431
50 0.368109499268506 0.330797006680804 0.0609064688856556 1.43828988770048
50 0.188799810364117 0.192877035996851 -0.0651990466645402 1.40055902611485
50 0 0 -0.231593147230296 1.10282304162369
50 0.254247051506926 0.290294985962267 0.345389575897887 1.06715968899523
50 0.0569025627876656 0.0284512813938328 -0.377095399896631 0.676075638797083
50 0.0276554179967737 0.0202277184853651 0.107438906569023 1.09735402164747
50 0.000155474580565978 7.77372902828154e-05 0.0370976202417207 1.95468347020498
50 0.235170999632912 0.148896457442798 -0.477689688676876 1.44960628892967
50 0.159512390767845 0.105649839077243 -0.125658484914525 0.757523757213695
50 0.120724745848339 0.0978175014297183 0.172066069271795 0.965260508637135
50 0.0779851989345287 0.0389925994672643 -0.253585483745605 1.04244665324637
50 0.127511890411676 0.0771651312768956 -0.132910722878969 1.23023091827452
50 0.161162290435863 0.102137428232838 0.0938384468701857 1.60372795464766
50 0 0 -0.078959931008076 1.38774208247189
50 0.122994618290401 0.0961331000038311 0.25817235873196 1.4330178868523
50 0.146724529187251 0.127279170872622 0.316236602440441 1.67152705375409
50 0.212953501495566 0.189524218755431 0.0974745856329635 1.07531393485999
50 0.140110550688732 0.093126828023582 0.0770433371269829 1.65642501180263
50 0.211661136592052 0.179908487387302 -0.0871242870949673 1.24391548599229
50 0.140248605173437 0.107790332411422 -0.0296150996222915 1.94832566466509
50 0.0242738704219565 0.0164109654566064 0.849263285881937 0.954962551695215
50 0.263975306950413 0.233710748218563 0.048548545245664 1.66616078667462
50 0.444669582827326 0.419999906482453 -0.622578190880384 1.48210416766621
50 0.230102828059272 0.196857397058166 -0.0730855744211878 0.927011776929292
50 0.470216587886153 0.437608901166183 -0.0480148408872723 1.72173459491977
50 0.0417384390801964 0.0208692195400982 -0.121211014699546 0.932306243526843
50 0.2803982658536 0.253458036891096 0.244816467455505 0.984343445127167
50 0.284697829938313 0.243164157066166 -0.401666782112246 1.92670358492429
50 0.326607344269966 0.284447107781147 0.179410725525428 1.17373912883726
50 0.267138035005372 0.225650061393954 -0.324911210403153 1.11910923862215
50 0.25567158601084 0.191682219446251 0.20102570804601 1.59100295958852
50 0.224597438539895 0.180009892191623 -0.369566567335156 1.69758254669955
50 0.169950691864177 0.119441260777873 -0.237308847141869 1.1859754753469
50 0.265717779949493 0.216699896096428 -0.074849119180309 1.05924312134312
50 0.137110034347718 0.068555017173859 0.0930944552133706 1.22708140792082
50 0.0645169737724382 0.0571874947554383 0.836359237525347 0.891185557124016
50 0.0737005749612386 0.161742800989861 0.131035232581415 1.09845163358832
50 0.0671755857393014 0.0513686758689945 0.00459691725293601 1.25137753664097
50 0.329266805616181 0.261402892664323 -0.0615003440869907 1.49062964805131
50 0.30214330739479 0.259377958257187 -0.165551719311383 1.62382528941524
50 0.11652568475751 0.0743909658020898 -0.205622541562698 1.01730955653288
50 0.361981740912973 0.332523168898467 -0.0358801623946242 1.621182974489
50 0.319143846616715 0.251733977365929 0.0173796941489921 1.26133048128121
50 0.155823201036709 0.136753373700817 0.3459426837033 0.677748696743299
50 0.359055805805363 0.356156676612545 -0.758114562432319 1.26178606055625
50 0.25539279669172 0.12769639834586 -0.120727901284353 1.21100399324773
50 0.35153251736849 0.346364738190983 -0.589950656312687 1.23396676335023
50 0.180143934163514 0.15790467727832 -0.247343293109255 1.029621696485
50 0.247168527922829 0.230056289236946 0.128504740101008 1.13483180640642
50 0.305146047569078 0.275853111323596 -0.15750086782332 1.60794770820378
50 0.156141346116028 0.0982749460849192 -0.322507742657466 0.722006395427686
50 0.25104248965966 0.181628392794986 -0.598345175053251 1.19907265437848
50 0.0923808825059302 0.0771307067280032 -0.0063245679014027 1.2665825427659
50 0.173771832296325 0.146867192099289 0.132139024956196 1.03320576856933
50 0.225890044844107 0.168724262596109 -0.167304948868618 1.22419249210468
50 0.111632469221673 0.0704139743535681 0.186815157823102 0.847765421147753
50 0.0992175722150474 0.0670017204808715 0.390999278727184 1.94938866715814
50 0.330666447000764 0.267202058424694 0.0817973109562109 1.51539847883448
50 0.301889199438329 0.284835627557351 -0.0914583606939913 1.19773494449272
50 0.198664074353877 0.176335919950231 0.280302416456478 1.04141478938665
50 0.34632578316387 0.214490909215722 0.0723448690060197 3.19826499479888
50 0.0720001572015787 0.0546235747319685 0.346899045765206 0.9496904488317
50 0.156030483625601 0.115575797051397 -0.476258508430805 0.776513603361424
50 0.232973489759709 0.185863151360849 0.0586088788615119 2.05724830277674
50 0.0842531775562233 0.0603642516132973 -0.26761051424797 1.81457948868865
50 0.112826136872446 0.102287385511536 0.280064525181323 1.11378861768888
50 0.350349605442052 0.273719310089293 -0.0984070353156338 1.47739624259111
50 0 0 0.191677288171062 2.18331755788474
50 0.185126621744829 0.133882282855592 -0.192764473908564 1.07785281344031
50 0.182885380059245 0.139179511108665 -0.133581942976475 1.54448360360403
50 0.107555166102418 0.0859338024187576 0.45314728555284 1.29753445019089
50 0.153182699164035 0.135419829212107 0.236968727532086 1.44436804268095
50 0.166146515239257 0.126877356003427 0.0181486688897993 1.58700454803127
50 0.246786973380619 0.191653555442368 0.755828014481005 1.70211853614443
50 0.228461166687518 0.203577428816486 0.080032652260456 2.02302968359014
50 0.106120131197864 0.0833401018257873 0.0795093491757694 1.35299304571025
50 0.303299770446465 0.230827553183895 0.125120046808555 1.87790341443194
50 0.253454294514708 0.202660858827618 0.11215580178713 1.47993459872279
50 0.219653902511458 0.166700322151171 0.165152436886604 0.796263323346459
50 0.27889558824325 0.237687282037609 0.0521157521358135 1.30224498764309
50 0.18167231647143 0.133829110042276 -0.176994375585951 1.2370157125195
50 0.129626167996479 0.108662446995234 0.0469592029136752 1.02298659597747
50 0.0625450099618516 0.0430437413850285 0.421800773335128 1.06128152306822
50 0.206314855320636 0.14988727016247 0.531132774662437 1.22918416221856
50 0.151228480196949 0.148917699986725 0.424370384187609 0.854229688554461
50 0.504187780590183 0.409879312180944 -0.54704679076709 1.02958808530929
50 0 0 0.135703762617911 1.4654750582991
50 0.138102640634637 0.13249806279677 0.18718328423025 0.86580925626542
50 0.146023179265947 0.0998419868743888 0.418203733002088 0.837307993550865
50 0.179448711886441 0.183745937868884 0.225354781556221 0.979658877058483
50 0.206847561207615 0.162977776774346 0.0467853910724556 1.66994164262865
50 0.315081419020517 0.217607134865689 -0.204186872860345 1.87350259521241
50 0.367312676036255 0.302070450923088 -0.293753378774889 1.61873325797231
50 0.215020298730918 0.321209927117837 0.329657649729881 2.40137356391992
50 0.340242589401558 0.289854262544288 -0.0964877274586789 1.74129446765356
50 0 0 -0.283689110621623 1.21688632382614
50 0.21330136290581 0.20463259604802 0.498383421871196 1.77093995947805
50 0.343944948777759 0.268082673071996 -0.0395279012723858 1.58915689211679
50 0.234358133243221 0.16859327483613 0.0609762952637928 1.23809879322677
50 0.12034819748666 0.0846544912557618 0.142683234534271 1.14853975303663
50 0.363916451820428 0.310838714256954 0.0115583281145855 1.87253487724134
50 0.185738365247126 0.14485645047524 -0.324740854472864 1.70414552509653
50 0.245866945753811 0.183748996395355 0.0309834525966481 1.38934001840226
50 0.0546535308882597 0.0369873788051741 -0.121600827476655 0.543369339734898
50 0.160637237452431 0.0964328651934833 0.189313564177873 1.66279550626361
50 0.343391768534721 0.274560740986143 -0.361699079637564 1.429296478562
50 0.240351811612173 0.214390590101031 0.448878045322515 0.877100845771655
50 0.0727378764706666 0.110843237842472 0.0158152457066887 1.16941148068489
50 0.190722452720301 0.193719432284555 -0.301383728432306 0.467162931342674
50 0.265990899264582 0.212265484037547 0.0901673684140882 1.45402489549909
50 0.159855495801891 0.11239041916327 -0.279329789687844 1.3745762969622
50 0.296042011058663 0.280939235144272 0.131097885966966 1.32313694577112
50 0.181095667801357 0.0905478339006786 0.228967870405384 0.977277525916921
50 0.255149143431392 0.235411026646049 0.295296673573711 1.42281668423387
50 0.195485522072141 0.128759646300402 -0.456382496794535 1.36216053716004
50 0.0697832056871448 0.0616868782658766 -0.302346166803114 0.63694780635728
50 0.212346545850041 0.148965883074902 -0.144955652163611 0.883828879620347
50 0.0471591643798057 0.0235795821899027 0.440482274870718 2.03443944540229
50 0.400866744845802 0.332004213693652 -0.357859218713586 2.15723991532858
50 0.242264908136709 0.207156198777117 -0.128497466909716 1.52283244809688
50 0.332464392843319 0.283336969254488 -0.199470980987558 1.37223904000152
50 0.193938385549385 0.159599520429418 0.141449014640726 1.48781717066756
50 0 0 -0.000253946382011131 0.888284870673387
50 0.320113525698511 0.27892820046352 -0.295410401756036 0.736484614191629
50 0.165221410236873 0.129864253591198 0.376806247790068 0.954839678689695
50 0.0853740198608414 0.0426870099304207 -0.172969589065244 1.08448134364213
50 0.103909705104439 0.0950419329845009 0.117423497439816 1.22354036205615
50 0.156777269836686 0.109709446417379 0.430490563072309 1.48061533090488
50 0.0830474275794636 0.05182300801153 0.0619014398540592 1.26951072798266
50 0.191832066149849 0.0959160330749246 -0.120616764327276 0.970747766636648
50 0.501843989989884 0.413672742237308 -0.188871784191614 1.85932930195274
50 0.138197442504793 0.116388357542142 0.201875365500381 1.92123575426405
50 0.229739983262557 0.218958216316514 0.0251483688166745 0.69924660115589
50 0.353606541508242 0.285345954064927 0.0712052404868894 1.76107406224935
50 0.248236986979158 0.251833817057553 -0.090406580015036 0.853600987801181
50 0 0 0.674074699284433 0.889169643449809
50 0.313943782669884 0.324748059486668 -0.647765642147538 1.49764744145597
50 0.18385357716485 0.194200823871443 0.0267931498915036 1.49741499676874
50 0.0834157621084945 0.067950785093017 -0.10496828679511 1.33259883299277
50 0.109920317298954 0.0699598667791289 0.255318259986885 1.07349283787362
50 0.16646886227503 0.134035315242363 0.152051337830977 1.36883019750409
50 0.0415892646023676 0.0207946323011839 0.0096890944793758 1.64650037367758
50 0.313696436121931 0.244579385543664 0.175703080276007 1.29526403818011
50 0.463221531538842 0.431613132378019 -0.428297433868962 1.46008980645452
50 0.126778052176818 0.109651424634649 -0.0906949210571601 0.778517357680588
50 0.408868765935848 0.352764657960521 -0.319287232090895 2.32475336466706
50 0.380072180494483 0.319866886696772 0.246647777796498 2.12761100596091
50 0.256937448993834 0.184759053603379 0.470243994362128 2.10509910316198
50 0.217634081352057 0.160804265992403 0.633649503208705 1.80418757797705
50 0.446450983724449 0.427182583046253 -0.413240698415206 2.43197846581975
50 0.257474806229471 0.242614881360789 -0.51195564483872 1.45740027304391
50 0.302771465816502 0.310451111807422 -0.42534377627253 1.71731643599451
50 0.3600378913973 0.300765512727627 -0.244594387963167 0.939327038822777
50 0.211059565344315 0.155290239105065 0.107017563847005 0.98920350416403
50 0.18108877519175 0.149024920411823 -0.28720321605056 0.97026735491379
50 0.314165459322694 0.305734001827289 0.213557774771986 1.6862946533619
50 0.171650611966171 0.164716795654018 0.0172080813060294 0.916275564678168
50 0.168511447669639 0.23750672882815 -0.263362113345019 1.37055739499764
50 0.218503002722072 0.144849742398565 -0.310856189871171 1.38730444292746
50 0.194393829945734 0.153837365482083 -0.0727365759403002 1.08024537697281
50 0.272490422620692 0.227107947779364 -0.161877130076522 1.02337042150962
50 0.318747194936899 0.271102965166019 -0.633773810993501 0.925718733146307
50 0.221237894049659 0.208708904156477 -0.513454734520116 1.30552914385763
50 0.116908819839235 0.123512306104284 -0.739516560043555 1.41905786132204
50 0.257521246618598 0.182971193006035 -0.919665151530343 0.920630763660126
50 0.452571565791804 0.354738139951699 -0.926084497096601 1.22572526071408
50 0.494668290535345 0.434074984720524 -0.581635835775924 2.21218065488831
50 0.416705738073093 0.360105042102508 -0.652512687443562 1.77044366067662
50 0.345016932202065 0.233141596376727 -1.87355625629902 1.00749950803505
50 0.303532992084309 0.237173669598164 -0.514551130558775 1.36913543356139
50 0.243358412142933 0.202740228858048 -0.575596907359371 1.4859059067339
50 0.30385621295134 0.226812956491917 -0.787148909465995 1.36420830276954
50 0.393424375478134 0.312190348568305 -0.770184037817039 1.65873921137551
50 0.154411213772791 0.165633327339787 -0.45678911905775 0.832335987386162
50 0.283135113722598 0.208133370563526 -0.368949576089672 1.00887402216487
50 0.151632952006457 0.112254408293963 -0.0934288751652417 1.42823623131981
50 0.283257462528242 0.248801134977233 -0.859318217702654 1.47258630034652
50 0.538794296057653 0.476699571307559 -0.557796746441789 2.2397074260753
50 0.4914168129452 0.534682039759441 -0.523008265636405 1.40126782484043
50 0.404708692275674 0.353207233400821 -0.879177576033218 1.16033964567655
50 0.319762712305921 0.274489697030458 -0.580489775408055 1.00894702281179
50 0.304180073764938 0.243063630511991 -0.837236944869513 1.01513312567886
50 0 0 -0.389081591828971 0.943871011176229
50 0.224788968589986 0.155288679592029 -0.810830743904983 0.965199080472467
50 0.178180826049247 0.134979771090966 -0.514271256509063 0.840501897338565
50 0.25147567187595 0.178169684126503 -0.525364266740012 1.23824983052167
50 0.504488816843806 0.462515874282841 -0.922800813745224 1.30015600933293
50 0.44649199222068 0.377711482267545 -0.845909250591236 0.780995009812673
50 0.383683656850596 0.291287870571566 -0.515324323117001 2.08734579706294
50 0.192189504422246 0.219432701838147 -0.978924091101147 1.06335776398672
50 0.235928531422201 0.1179642657111 -0.539671092787339 1.99222087709834
50 0.238909602427805 0.21133141030843 0.0381024388586933 1.04135334815679
50 0.314314242394093 0.231099043828591 -0.73397904627975 0.887361095688665
50 0.363465175521359 0.364473322753494 -0.47741970300726 1.622909238967
50 0.0681237879956998 0.0340618939978497 -0.0818576120129073 1.51994657112806
50 0.106044593376442 0.174664037105746 -0.442494272736934 1.52362529929244
50 0.166673835170631 0.119287462434963 -0.429148617742424 0.937300626546214
50 0.182579784673382 0.134951620435716 -0.236955202429955 0.481349257963452
50 0.240935788504912 0.203185279327409 -0.641830085480459 1.58864187014888
50 0.231693932423646 0.128395735074284 -0.424167391927233 0.865538293128425
50 0.116046889161808 0.0782075204821143 -0.468505451065124 0.638784751059162
50 0.267974872583186 0.208609511480347 -0.325561794077505 1.37854865642612
50 0.276501310215104 0.179188858995095 -0.653172027177497 1.07204820044416
50 0.345695945524891 0.294231034020074 -0.784876841725014 0.872720724293412
50 0.349572852467749 0.226705560033095 -1.15503865362135 2.25756771321922
50 0.297413174107649 0.205075767133195 -0.597478801066669 1.20131430294461
50 0.16342431801953 0.185320967488502 -0.136683906296542 1.19516277873852
50 0.381898605317111 0.295866835149257 -0.81880898284098 1.46480341284306
50 0.518325899348497 0.48674426698707 -1.27384911304348 1.97502881756106
50 0.447978638609427 0.396720864240006 -0.686427024621655 1.45711715319663
50 0.248874237457246 0.187221115882605 -1.05993345644855 0.680759620501569
50 0.396498136941938 0.452331822224253 -0.95886193488547 1.2729638879785
50 0.0617073118347763 0.0308536559173881 -0.615048143340687 1.6452459971197
50 0.30387963546036 0.168684332108561 -0.67701221686716 1.12792202514511
50 0.186289864033957 0.151984835253021 -0.286904174791688 1.20763484842349
50 0.198692394262993 0.0993461971314964 -0.779685846900243 1.44706083086211
50 0.251556854925741 0.163981787290035 -0.374734373499426 1.37130684778505
50 0.326160721073582 0.239270907076258 -0.648942033968418 1.1854652473369
50 0.439187182817996 0.396275601808338 -0.669453454570927 1.26845200613753
50 0.359953433579055 0.271125466833181 -0.378082139315568 1.26273675324025
50 0.182949111520008 0.155332841255986 -0.260925024083912 0.763426885815906
50 0.182310448965903 0.122796451901782 -0.205163390969757 1.10575940398521
50 0.407021242059715 0.331932905970048 -0.110651674826499 1.62026854596996
50 0.223844318706441 0.322621435391574 0.0588120724308131 1.10509172864694
50 0.333510555970587 0.268328924977801 -0.634859747524613 1.12637688784042
50 0.558833519950916 0.533480482800613 -1.25868365290356 1.19752901554064
50 0.384499139894958 0.341146439824428 -0.512477506022109 1.18441980874478
50 0.385793713445369 0.33107481305328 -0.425633013125286 1.14818170337524
50 0.329055660680771 0.26027972242634 -0.517070794000737 0.634127009528149
50 0.0137210528463248 0.00686052642316241 -0.646888625242247 0.915954215709664
50 0.378157687320475 0.359750399011685 -0.495243730563954 1.11052752336354
50 0.318996471419628 0.302637918747531 -0.655234977480771 1.27373008018632
50 0.163396848769704 0.261203674917911 -0.444165884035988 1.51407940663304
50 0.274121211433542 0.18100921752613 -0.648120909692656 1.24594108668423
50 0.254978622763667 0.196352323001907 -0.794230858202191 1.42828605906329
50 0.453895903638899 0.308077854437134 -0.468309712543685 1.72056042980838
50 0.242986140551192 0.254002212697696 -0.650395637859914 1.12762799451481
50 0.195918316917825 0.158698640658277 -0.304932426282731 1.16069612662105
50 0.178445346188405 0.16689069169881 -0.516746242761308 0.98658500405371
50 0.379357713366086 0.361814034675887 -0.530379107321875 2.16599482699797
50 0.452251585541838 0.410411337709689 -0.67237013327051 1.38555049223969
50 0.286074606885895 0.253015574483715 -0.489487160684802 0.766420925965428
50 0.0705954489393935 0.0464292777241377 0.0924417465434587 1.45386948589651
50 0.398787223491534 0.348801418169693 0.169243005373539 1.01664077135008
50 0.37234487364429 0.347001187208772 -0.749463174175356 1.13590530030479
50 0.226197433610507 0.126673980658936 -0.257076741353807 1.13050624922394
50 0.0504024009346529 0.0988163562973327 -0.773385008366773 1.29690788770012
50 0.261530696204684 0.185975329485739 -1.0113058943634 1.01056950124976
50 0.408922459093634 0.345073305520316 -0.26316789388601 1.19549151380985
50 0.349926723698044 0.261186579492948 -0.316782430044385 2.09773161869404
50 0.543625263257667 0.481923565242625 -1.21428916514352 0.850820939655505
50 0.33831189327115 0.291213266972739 -0.418285060944654 1.71575058847861
50 0.19475172747132 0.162263354824623 -0.31077952771223 0.66976659746573
50 0.122921820532656 0.0911439925383049 -0.313952787370849 1.27451591085043
50 0.452065001208576 0.359992501258786 -0.455950278789915 1.81571339455906
50 0.419447777454791 0.343841805440695 -0.749599684006418 1.55160883018445
50 0.231544052103859 0.264739235241764 -0.18863807843908 0.68122107396704
50 0.0170693594423508 0.00853467972117538 -0.220827963703151 1.91444333227016
50 0.3312989867099 0.332374585612875 -0.415419953747068 0.922855256687893
50 0.283811705946067 0.23142809040868 -0.338281015932478 1.46021114739792
50 0.0695143448604226 0.147613046955772 0.0320568814701076 0.722038574971695
50 0.401325671226354 0.327507002492197 -0.564680766519269 1.30657707409111
50 0.103006229307489 0.0641315298463225 -0.168030460193689 1.01316066633729
50 0.24721948832172 0.234660419309488 -0.5890965854703 1.14695217913422
50 0.0789547055661498 0.0466743196104489 -0.760055714729733 1.35074078231305
50 0.335136039910366 0.263616945804444 -0.376693237768309 1.07109403631742
50 0.415877069368855 0.408630161519887 -0.235335554896129 1.68211260889865
50 0.346099525697019 0.259998845694025 -0.590341935682115 1.05015086888772
50 0.333132570123821 0.271089447293718 -0.632645525210665 1.29521432441829
50 0.2790801437974 0.206166876641042 -0.364271500161409 1.19814539888508
50 0.216214032503589 0.135411519856989 -0.414519355393938 1.42219391419219
50 0.0221875683550213 0.0110937841775105 -0.465169829957691 1.03934712843767
50 0.219301897236973 0.152595578004032 -0.196746076911083 0.937331432308342
50 0.375367614807421 0.330550157845855 -1.21829545411105 1.37110536384879
50 0.350730433572304 0.281334859794255 -0.563745606958178 1.89046960237555
50 0.52070127498237 0.415163497486043 -0.652238252413853 2.14955731580899
50 0.535504689968458 0.480577814960524 -0.448901217364412 2.01421256074194
50 0.295601202780879 0.211720121888794 -0.24701253956018 1.16328528202432
50 0.357577532524228 0.389385316907794 0.0694285241466332 1.5021890937994
50 0.267581143113308 0.228999951549317 -0.759883963493392 1.08631128333091
50 0.400384476744705 0.329728817142792 -0.271953165137365 1.64066767868699
50 0.254105580664979 0.1974887218146 -0.772773854828722 1.68586690624627
50 0.110173232282874 0.115900255285599 -0.680941953534046 1.1964866776012
50 0.193784196236165 0.150293819967025 -0.957816006922757 1.22683069848631
50 0.293688464022206 0.192417938010161 -0.0269161787164879 1.27333900159008
50 0.183230772477547 0.135985785382606 -0.197376268651006 1.18305848586945
50 0.0899157630057629 0.0794206433112805 -0.407046068551952 2.04091767837333
50 0.308845084029844 0.269202716290832 -0.165687101996793 1.36108874253731
50 0.365331027655268 0.280255660430161 -1.12225739815818 1.96133410712559
50 0.296988589437164 0.262677360770378 -0.797774420062367 0.810714356425159
50 0.235050869903086 0.170555575937731 -0.339683182991813 1.06439846586244
50 0.031898883062308 0.0159494415311539 -0.193009775841259 1.6686746372698
50 0.210168680759375 0.156893508506131 -0.548466852532256 0.899194515752002
50 0.22678797656199 0.204308824828305 -0.554930436194676 0.840163485399727
50 0.0344211926710797 0.0214863870811874 -0.177985785882692 0.749007831266231
50 0.271908263793103 0.188795643110803 -0.819963568865348 1.48819097857192
50 0.23719514191519 0.148110054713543 -0.516084411247447 1.09744117439233
50 0.185665935089379 0.142570647346138 -0.0999265909057876 1.71353362713477
50 0.147254794188884 0.158098826505133 -0.336725516875428 0.371885075884319
50 0.179689027001208 0.158493417563686 0.30220693135847 1.45589216587004
50 0.317971211607584 0.261214666585268 -0.381993714552007 1.44512217386434
50 0.279258057635795 0.187371376997724 -0.342071561935106 1.66376554719851
50 0.565829829979355 0.550786222166467 -0.627667213056542 1.80342986009056
50 0.230552106057683 0.253421800029235 -0.257902023516862 1.83731810796545
50 0.191154875265389 0.170914764850535 -0.447754172305242 0.727082452823849
50 0.137799742063319 0.0688998710316592 -0.64838600444056 1.69819664828036
50 0.570209781592109 0.470953793757834 -0.999114954968079 2.26471576830162
50 0.186565849681517 0.14704780696634 -0.747636249830733 0.626852848736736
50 0.162091803786967 0.105244466155635 -0.409279328482558 1.43453049723872
50 0.249585598171148 0.316427668948736 -0.508284605047613 1.32180048306546
50 0.314000113653544 0.246802646390002 -0.446401644277014 1.56198332038122
50 0.549942560351816 0.47953252996586 -0.751689903501954 1.76466617245444
50 0.355350692243656 0.249177655702226 -0.579143715663264 1.37865052955292
50 0.0735170330027653 0.25630813733919 -0.15176931777272 0.483570797315356
50 0.627208819499437 0.621066174269316 -0.634432068740007 2.35563035671507
50 0.322717939730886 0.255811552349908 -0.631501472333486 1.13850323900957
50 0.401831889604002 0.33238577100945 -0.885180820086625 1.02313507591697
50 0.568369816006827 0.527027680213991 -0.510913443612397 1.69899683722429
50 0.179626369021309 0.146137942360572 -0.0386272965331549 1.30641677667582
50 0.23310744091291 0.212519949735567 -0.0542107256740764 1.61135492387207
50 0.0702398868956391 0.164024551368793 -0.226266526128619 1.27589469505649
50 0.534149699388271 0.463527769151509 -1.25099285034308 1.28773017042931
50 0.301428580351766 0.245744900005237 -0.217112503893301 1.37024448953757
50 0.332373147426599 0.296532041077735 -0.06447216800785 1.07631796738018
50 0.318074574256961 0.229749257279204 -0.557377002568058 1.09163305794349
50 0.338497843251429 0.295876521239829 -0.583031976626746 1.21213547602216
50 0.516764494389255 0.46409322197804 -0.867041680755858 1.86055655822227
50 0.101745941131418 0.213731774244449 -0.0850389184238488 1.834039640355
50 0.144580911770084 0.221586759637008 -0.801688228219605 0.588800135153437
50 0.447422559930456 0.373761183814651 -0.232301094468441 1.4048922464903
50 0.459344844095732 0.418087099625688 -0.273750036063108 1.56296767678005
50 0.0722078644738115 0.0361039322369058 -0.602697524327545 1.06911430766282
50 0.102944512247421 0.0797998955235772 -0.367426861320333 0.888727643122127
50 0.0877339107989395 0.160887806851901 0.0593798342999521 0.889879318567344
50 0 0 -0.782096289203538 2.52699753005447
50 0.357633433459568 0.295153108871297 -0.223572840909713 1.88211717300456
50 0.253008976417637 0.237616046608728 -0.184388094641516 0.941416145698117
50 0.380706261274406 0.339373712559632 -0.706269787620152 0.951416450427586
50 0.58083097007388 0.494709529695111 -0.390466257525267 1.30262215053593
50 0.128462491816967 0.10918969701611 -0.291901455408537 1.52881093977007
50 0.246470401204558 0.123235200602279 -0.79133711312933 1.72828599482137
50 0.311870227595535 0.225023121070207 -0.596542126981189 1.42737690598442
50 0.412570850097268 0.344231716171182 -0.754238731245771 2.00086554360108
50 0.0320953329822573 0.0296293292319868 -0.0635890809463329 1.68507370838536
50 0.234601910325797 0.185429454479254 -0.281191844744816 1.33317365775926
50 0.463621316663261 0.420964482007723 -0.736741690682961 1.41669266928642
50 0.407863481011424 0.330800307255685 -0.0576430882592429 1.19823666816238
50 0.157883551860104 0.108868124158663 -0.520866906336039 1.67218530555669
50 0.327215087953106 0.28676023611477 -0.413205434766395 1.4300644781198
50 0.207832397429227 0.207271285340483 -0.471442576744573 1.61963501679533
50 0.527311816345504 0.446993732564843 -0.747772200485892 2.11451975435025
50 0.26411442982817 0.183871717960134 -0.80779681772243 0.96109049029194
50 0.540303882581017 0.446696172384438 -0.909232226356044 1.24674331989438
50 0.448841948149042 0.354272548329886 -0.336633322521221 2.11483501501137
50 0.275630337383646 0.21959147251472 -0.150352748845242 0.839163190507156
50 0.356228216419058 0.342239633529424 -0.921271072405721 1.43318459675836
50 0.373945368522697 0.327764042041406 -0.683734583697274 0.927833323478977
50 0.17576269871124 0.11632555938686 -0.319836848991376 1.52318873023057
50 0.314244139200116 0.248188792551524 0.203922452490961 1.77429349366555
50 0.14339391217789 0.0716969560889451 -0.103689542463426 1.78657164860554
50 0.441820545008727 0.414216482955997 0.0483514403243759 1.23149869622704
50 0.25652308639969 0.249083849480893 -0.117787667592438 1.18934227615487
50 0.0991499994222496 0.0495749997111247 -0.551940945261159 1.46541361248568
50 0.270083506849762 0.210778375684473 -0.213926243547002 0.917687726824795
50 0.445213406254191 0.355461566167554 -0.707764798469708 1.43089963938349
50 0.365054182096525 0.29572210415738 -1.13026021038285 1.08835124062646
50 0 0 -0.279629492658598 0.879020249680131
50 0.407549916850107 0.352423505716939 -0.718386062481833 1.65702821933674
50 0.495401770480082 0.467211023197515 -0.706894671148636 0.81902654824612
50 0.200120901676897 0.168255682002357 -1.4832586333095 0.997758023764606
50 0.157603447379583 0.132547677515587 -0.281166427170364 1.46498911985171
50 0.0829714977091802 0.100121280471935 -0.494138674764196 1.29313585455304
50 0.320351791520263 0.212919322621334 -0.364281219528404 1.63291006631614
50 0.157591933431722 0.113422245162056 0.0278186348021654 1.38367417015682
50 0.426715683920178 0.213357841960089 -0.705031896105536 2.58608709844597
50 0.356720173023378 0.338212268433628 -0.526313230979228 1.50971208467793
50 0.380765468579132 0.311823042209893 -0.562891824349799 0.929451410185272
50 0.502472518300291 0.415893318256712 -1.05337303765053 1.1705512719251
50 0.184380915061015 0.117962257867313 -0.712493334518486 0.82270434135599
50 0.297712952250732 0.224593995083653 -0.795737403686385 0.645324221165225
50 0.150884369781869 0.118354910346849 -0.185304045951786 1.80230672923672
50 0.457288339596889 0.392060648108676 -0.467575361109096 2.43213277667299
50 0.261849261672508 0.175035120857684 -0.347817591585311 1.79744987852209
50 0.546288768304331 0.494604261095823 -1.59692777711572 1.61457718772449
50 0.452038657095774 0.226019328547887 -1.41344867902638 1.49382950042468
50 0.177244320938137 0.164197360321789 -0.44263955059864 0.979379012468883
50 0.294482943403189 0.272574069500798 -0.50155131662249 0.81027921579796
50 0.395232576478377 0.346920382649744 -0.358690281069389 1.2894918173037
50 0.414291018853461 0.345291799048891 -0.772609486042247 2.26522361243407
50 0.129235258832507 0.135646602613951 -0.320112130835613 0.748792064460326
50 0.236576864876207 0.166896275078597 -0.526796282617472 1.40605534066811
50 0.430919070973515 0.37107898669096 -0.290711789733281 1.92790466277439
50 0.0936591289453956 0.0468295644726975 -0.374269910730064 1.48594203715734
50 0.169297072291921 0.242532543310999 -0.563709860148921 1.67661549937431
50 0.247911764710549 0.182285260196424 -0.509985413518664 1.79288960575733
50 0 0 -0.339338506841587 2.97748937177217
50 0.28443556813295 0.250371494270403 -0.604882822261732 1.31717502520002
50 0.407421234749845 0.391023739451345 -0.144149302912219 1.71284596457817
50 0.303190088637503 0.303155048781475 -0.559846361308439 0.81884300689235
50 0.306901375823299 0.244144413411011 0.295037471383089 1.9590119921137
50 0.630483421262955 0.547530601840607 -1.00793158230157 2.90984004505846
50 0.118440448098399 0.096025220843126 -0.324858983445681 0.503478029987464
50 0.416071635348328 0.360076718083345 -0.550999004094922 1.23227701735798
50 0.395084607645824 0.396398407685004 -1.12147156770632 1.2264822877199
50 0.422710898114892 0.377978999271208 -0.797315635201783 1.28801027181445
50 0.0728375823936508 0.0364187911968253 -0.84031729113854 1.86146161365123
50 0.226610107126279 0.138173548643449 -0.193923501738851 1.00675470662438
50 0.524986959682654 0.46959863386062 -0.0759585155586421 2.22420640018181
50 0.358424104032979 0.368665098368104 -0.577960150724877 1.06251511026444
50 0.0940257263377038 0.0470128631688518 -0.667755051145529 1.11307827872105
50 0.31436014948179 0.254731823386462 -0.403851006707358 0.914847171887152
50 0.329100760633687 0.273828536176955 -0.393684029788525 1.70201011791074
50 0.488814598197202 0.410142739658589 -1.0793740749236 1.24704892495109
50 0.257812494383081 0.209430673361995 -0.480337875826884 1.93070693947507
50 0.0664531852854031 0.0332265926427015 -0.619378275328531 1.00352332847951
50 0.463563952891406 0.338113681355428 -0.330430337207939 1.24456667284916
50 0.293428370646331 0.239953019598301 -0.858031406009375 1.30435532327981
50 0.310365594921751 0.230010272815764 -0.205752059510489 1.61277122788787
50 0.307407412674899 0.259993945013633 -0.610544300653865 1.84049065389462
50 0.20170643797749 0.100853218988745 -0.706943375363963 1.2296619117457
50 0 0 -0.372574851645237 2.36886943972885
50 0.251643880364912 0.189989023997016 -0.769140512234602 2.05251047499386
50 0.42995367957666 0.375787130660177 -0.771499393237041 1.68306883439724
50 0.242788556508968 0.224075455374436 -0.474333392381582 1.55082861398327
50 0.331389703940545 0.288495518341022 -0.420521554092011 1.56173740219318
50 0.40680003098202 0.3897391967323 -0.901904343351097 1.63883720228877
50 0.233798407571028 0.185697647937635 -0.417594775551921 1.00758743303502
50 0.232907501595843 0.177313106174308 -0.0544336671039977 1.32555173285504
50 0.298557167722733 0.190386579889706 -0.734263526577584 0.986122029786081
50 0.375904112201097 0.353622380455377 -0.239649028081637 1.22695616268206
50 0.15585938862018 0.108250066425541 -0.543926766330929 1.29234581189739
50 0.275024574204355 0.260998860748935 -0.388951721366269 1.21833840629082
50 0.324883853694995 0.309019824609784 -0.611757987183071 0.81432683345787
50 0.326727089267834 0.233338539675031 -0.301680893043157 1.08426675552331
50 0.208273053510885 0.247082341907049 -0.280756532118751 1.35945401224255
50 0.264969781888272 0.237230971673335 -0.690343930804955 1.1355983251854
50 0.382055629364626 0.304423151905372 -0.634632644677473 0.943780973846643
50 0.299221039538296 0.197068493139574 -0.578282512915904 1.58551052303399
50 0.499304035641656 0.374104286470212 -0.181554079263931 3.17394912967406
50 0.430063465711088 0.453362509682725 -0.860085219846395 1.04771577665864
50 0.371096950289372 0.31745234714542 -0.988490288923945 1.5649326131484
50 0.455867078540856 0.36580696526987 -0.857307516224008 1.654508377064
50 0.0747200971967591 0.0373600485983795 -0.361236149798831 1.2878815612419
50 0.336125889553367 0.303528596570803 -0.743042379553359 0.870645803472559
50 0.349957671084037 0.328651860417775 -0.59116064002999 1.26803848783588
50 0.191832319075705 0.0959161595378528 -1.53844154312638 2.2106731229441
50 0.394820226608111 0.339326564563643 -0.659425972702879 1.35000170775455
50 0.240334916467895 0.151619276874199 -1.07607993508372 0.804370257455858
50 0.217443228604767 0.166591800309857 -0.901090883595645 0.681448886597793
50 0.565177453877935 0.454122198055232 -0.00183949478714575 2.14433881546333
50 0.285595095193525 0.239621248916542 -0.0423404305860428 1.43831078801159
50 0.265728386386352 0.251925223191659 -0.569724376551077 1.62741605589435
50 0.340543465545233 0.324486702698786 -0.788897869551305 0.603267885443861
50 0.334157522492431 0.27053023841776 -0.907037272857195 1.21776989472986
50 0.380631399234477 0.269882745186912 -1.19214148597812 0.667063529139969
50 0.0601270415150769 0.0300635207575387 -0.719152689024667 0.773860994604028
50 0.0121350670913176 0.00606753354565882 -0.951536642329739 1.34370304682579
50 0.346712471049185 0.318023697001682 -0.614108760535465 1.48034973657747
50 0.406266021617667 0.35354811039542 -1.46647506272281 1.55015884253595
50 0.0439153997428277 0.021957699871414 -0.357509953677357 1.10904852603507
50 0.118740222648664 0.073561999125882 -0.210930776682006 0.764907565548084
50 0.0935322384975616 0.153334805380562 -0.153160587995971 1.24455382200733
50 0.383504140781623 0.40743898226744 -0.477923691743692 1.21984618044097
50 0.265195215793391 0.142941031065163 -0.665607995822568 1.60403750536207
50 0.458879001613671 0.427091252782581 -0.432811691475323 1.73139642662314
50 0.0688864486994487 0.0475467427014793 -0.385672003680484 1.11104012299689
50 0.483606950929126 0.426748240392812 -0.501283453821748 1.24687280459562
50 0.24644474754526 0.177538356461268 -0.723108317215227 1.12550588759546
50 0.420435505657287 0.334198140641353 -1.44704445754093 1.48823406704322
50 0.270943081822177 0.254918878522483 -0.717099403744224 1.29160511071887
50 0.521177325420583 0.436284204904136 -0.505717730104976 1.58162509799089
50 0 0 -0.444222274910538 1.61627652847985
50 0.170390587718455 0.110580960561298 -0.567842535580521 0.668737251062176
50 0.292933226671542 0.251326675621624 -0.121826611843379 1.08175589104803
50 0.110690598371337 0.0769715464088486 -0.0963197488106644 1.44164674650196
50 0.0951831634233977 0.047591581711699 -0.439063505289547 1.29155521581632
50 0.452633342566876 0.441126034857104 -0.642830140581056 1.7570745969131
50 0.172794867221107 0.134410162372502 -0.511618685265353 0.422252163521318
50 0.290072859625713 0.272158791626672 -0.634871330896525 1.35256216568678
50 0.358592871035909 0.303875645012303 -0.817639662000152 1.09194681719593
50 0.424029967075515 0.426246588774434 -0.155151796055173 2.15285679177536
50 0.324854075971101 0.271817112520865 -0.626436978274899 1.06788674057376
50 0.219906765823803 0.209336091193615 -0.453975901855839 1.52749561504337
50 0.362071984989322 0.318411866912915 -0.816322169600256 0.856925188074981
50 0.428409031136042 0.387485764930183 -0.0241654619303141 2.36796272761025
50 0.222753476718784 0.177078299088143 -0.558886387961314 0.808840871627315
50 0.349883246275012 0.318575261719231 -0.553428600363988 1.40243978547507
50 0.184665580337117 0.19902172163312 -0.108794681465326 1.03076256802171
50 0.374823941405786 0.29124620767181 -0.423705146569631 1.77733638893339
50 0.393305863786993 0.302821733935063 -0.501354207409226 1.49678638630633
50 0.281549470969117 0.207201602424455 -0.423730199563458 1.13171688126055
50 0.296120770440944 0.253461911907037 -0.640308841028271 1.92010434013929
50 0.524905005295838 0.523226930965015 -1.09224786358141 1.10961768967018
50 0.290654083021935 0.242749488156033 -0.632807162564714 1.20889486995921
50 0.335090342470026 0.322085574902579 -1.39484004058128 0.941663118612901
50 0.0592680531652648 0.0846917896395196 -0.41104692125805 0.729724281651643
50 0.386388560041929 0.316521869127057 -0.668114333013489 2.40523067412462
50 0.103117333499738 0.051558666749869 -0.166296978960954 0.854852048884739
50 0.27759931434153 0.218162013900498 -0.28378525396158 1.63655578965087
50 0.22165784798001 0.192981190849374 -0.192566278724863 1.05481566275601
50 0.118687878542431 0.0984781292369055 -0.861698462613123 1.22290312647945
50 0.234183763784753 0.183864872067947 -0.589948189316936 0.716419964324944
50 0.188116377805816 0.138192757669194 -0.419683238613883 2.29116165132396
50 0.210276572361316 0.134114897845722 -0.507632330671603 1.07041291886962
50 0.330959896668495 0.288029944580057 -0.960860309720254 2.18591879193732
50 0.592502014035289 0.499723299471642 -1.0368796102087 1.27217353552923
50 0.335076177015562 0.291589484784135 -0.443706241859877 0.622699644207468
50 0.216598740223515 0.150520551129698 -0.354907546188822 1.84801625947827
50 0.5430961976981 0.352587203113025 -0.606369326321435 1.73914940171911
50 0.485004079269584 0.453113924093092 -0.681600118313754 1.52300831455239
50 0.324204675161835 0.266577732723701 -0.203311408656594 1.39856732246248
50 0.333892556341542 0.248870585607824 -0.80372018835061 1.77521922225554
50 0.216310662309278 0.108155331154639 -0.656598040587044 1.20175481657351
50 0.0273347559322633 0.0188595051518304 -0.432523101828448 0.968662561996208
50 0.501112930388549 0.450600411088751 -0.639553350792286 1.75415482488502
50 0.160805501625867 0.0804027508129335 -0.297112392057461 1.24662713082046
50 0.144414177240049 0.144612748520523 -0.0696590838847098 1.73019307334999
50 0.284177004218446 0.276229444087287 -0.714540595574172 0.586631211902164
50 0.37787514493989 0.333158844909732 -0.726957675832796 0.752026095990678
50 0.216630096088275 0.17454034394725 -0.481350911720643 1.5594643229795
50 0.478631036722521 0.46640804092254 -0.458761798406784 1.54609081318824
50 0.339403828241961 0.321957402650788 -0.45957716875002 1.40676112783452
50 0.095674173037139 0.0759168433855498 0.0879958089102956 1.38915114493646
50 0.206947816192423 0.158574355906919 -0.382978964190483 1.30090918030185
50 0.218498386599104 0.191471192898166 -0.369377232797197 1.34590363643544
50 0.216937676612215 0.207077818172224 -0.583376970606798 1.00695468870233
50 0.14359524717117 0.119026251322414 -1.40980379482976 1.48453486573604
50 0.284313780481074 0.2450503183758 -0.344848265778154 1.04481952050792
50 0.37757197157 0.326713705524059 -0.268998237887152 1.64788582599113
50 0.287062618608546 0.22035686872265 -0.81996818949561 0.779285408536915
50 0.32427659605106 0.302811902870695 -0.520723426493447 1.17192127071045
50 0.411658735276982 0.336094434333427 -0.82954667249474 0.752407084664883
50 0.309536613490245 0.154768306745122 -0.651742444209087 0.983754267016309
50 0.307640791424312 0.257928711960075 -0.414115194524299 0.65358803209
50 0.296384195490264 0.210030271338221 -0.629965442799208 1.41827463404556
50 0.532541466639208 0.489892614187821 -0.354771625461845 2.12735003516599
50 0.364598034748353 0.314027170424472 -0.740109991321741 1.25156149224366
50 0.455769881366838 0.398601858562867 -0.789204353215096 0.894731440950811
50 0.213786835602479 0.200853905555866 -0.743887090905168 1.01706337966625
50 0.226025438582435 0.16186273987716 -0.461003556720277 1.28803993820061
50 0.383750675234279 0.446341105663245 -1.1138292691925 1.71162748352245
50 0.188913471051365 0.167195288098201 -0.598805731682642 0.998128046833582
50 0.144971856144432 0.0724859280722158 -0.977558033735879 0.971809181841257
50 0.22504406777998 0.1657348584853 -0.855825410042592 0.85783949023555
50 0.142752501044278 0.109017041436619 -0.615856315132425 0.83442816080286
50 0.194941700564776 0.111123412276654 -0.39858273398699 0.80863990108796
50 0.242987428913222 0.159569832086681 -0.924527528163681 0.503883260609624
50 0.220728971707548 0.158816403553223 -0.784549941702539 1.5493877663436
50 0.454282591126599 0.390752514091989 -0.333624351025821 1.81788594803273
50 0.245230206210256 0.255981301579832 -0.268630765795958 1.18480334722881
50 0.367184217896354 0.286790692525507 -0.0119428998213946 2.02242771082805
50 0.127119989952224 0.0971917838139529 -0.30598717958537 0.773638276728707
50 0.352283350627199 0.360341040093794 -0.706966201843303 1.79775043926691
50 0.535038407261802 0.425953780192606 -0.807081923277939 1.9360796402591
50 0.227729998518615 0.138392505167978 -0.515222032105885 1.30000411449168
50 0.518095364712533 0.472775063799446 -0.736018090337995 1.99828468399624
50 0 0 -0.319361703134889 1.09392269226639
50 0.220010111047258 0.110005055523629 -0.804388493133665 1.65453932094224
50 0.274076941522606 0.248726290785042 -0.495407855713871 1.47005959893051
50 0.337960609657797 0.335829004527464 -0.839194798669117 0.957884198817649
50 0.271875915199619 0.261003491987082 -0.443058100854662 0.750346076440726
50 0.342542690914548 0.339698983645287 -0.171682429703652 0.725379516884246
50 0.28269693803845 0.188433742758911 -0.388920626484453 1.50975078037212
50 0.196478677406351 0.1751794042813 -0.250117461366384 1.79097952890103
50 0.298927441654757 0.267255347132853 -0.177747055774405 0.877756318976212
50 0.436833466884307 0.398721331752949 -0.544619718085795 1.21324224304262
50 0.114507886372507 0.108729703277822 -0.301772217333274 1.06899979199082
50 0.284346186017067 0.251442327961381 -0.490470897184666 1.12891191949455
50 0.0598530777959967 0.0825763898815867 -0.152837087571576 1.10006541490748
50 0.419259771190827 0.352203791745509 -0.133516790168425 1.67287840731934
50 0.117049624489524 0.0653735169592384 -0.261615421716411 1.90049216271919
50 0.457430755334961 0.421604755103397 -0.287528093394683 1.85016324518606
50 0.219193002875906 0.233125179193206 -0.345904149721418 1.19553878003953
50 0.196808592178734 0.144862237820505 -0.705609672811232 1.70298248758067
50 0.248796962260998 0.235302416229062 -0.664893952285951 1.51726159798938
50 0.329402413684887 0.269177802780467 -0.167572993382395 1.92746171497078
50 0.116702997224566 0.0886801656185007 -0.680127206738803 2.32240633836754
50 0.358297096109351 0.249484954913008 -0.403277728886937 1.7980823470884
50 0.247321499992395 0.123660749996198 -1.19076824691158 0.917950841429038
50 0.403741808643999 0.323462029286229 -0.186341510817353 2.06136303908441
50 0.351695013371509 0.284354700345233 -0.209015116581331 1.68366157653607
50 0.187000270284768 0.13797165998888 -0.240660601594614 1.73738252280707
50 0.357544943081542 0.264835067838573 -0.712276604240131 1.45100485473282
50 0.389370383253602 0.35484783685985 -0.51295650482888 1.39460165363086
50 0.171854587488724 0.120148508581885 -0.358229008379653 0.683870995980299
50 0.513739077154619 0.407478192599065 -0.630145723902273 1.44803848992715
50 0.20577890493888 0.218370731777366 -0.259607406605187 1.4004347940829
50 0 0 -0.823908718417616 1.02437798329635
50 0.202886839414049 0.12973846038633 -0.243399804456828 0.900665070328969
50 0.183541774003204 0.0917708870016018 -0.323755629909031 1.66968021163902
50 0.138042279074118 0.069021139537059 -0.598123399764286 1.4517999879759
50 0.397133241466287 0.31589466407972 -0.715046349403078 1.72365023884472
50 0.330085829238607 0.22697818347324 -0.207878346261397 1.98801983390378
50 0.313761459174781 0.270447973146273 -0.539270822714079 1.08076548316138
50 0.492538650876783 0.391075765953702 -0.582256187650138 1.5988245822983
50 0.403797848596959 0.332296374229793 -0.985712021597223 1.67924143716426
50 0.278161286631446 0.234115087802733 -0.751663459104628 0.92343245212629
50 0.346667232131854 0.355964786343609 -0.234564201847882 2.11697949570153
50 0.0743847885829511 0.251684686248364 -0.143824452120245 1.63404479547169
50 0.210578599926931 0.17194616508099 -0.358219003272087 2.12194936192437
50 0.308336661410809 0.29642407174262 -0.069582928337874 1.35299372574882
50 0.0536209446530688 0.0317856447661269 -0.290808663221718 2.51912491366764
50 0.336547531891096 0.218914653549222 -0.445883061480948 1.4361329498027
50 0.238267847343971 0.246421044271286 -0.854024907567059 0.494212699876982
50 0.158220154263843 0.185125254013734 -0.87973692770843 0.86659439650915
50 0.33738553860051 0.296784612129661 -0.863994579000487 1.4706168401435
50 0.265660550574571 0.215960851901444 -0.273361774610894 0.533798356638285
50 0.238938793236124 0.180928345796216 -0.356999575326665 1.3465387985401
50 0.315145167578028 0.313844052837534 -0.61683793265025 1.22297500673861
50 0.382891888686198 0.324373491365235 -0.181708635508884 1.76934305169368
50 0.147701111512196 0.0891459214940891 -0.383696529217987 1.30827856011353
50 0.538817221324592 0.489693805191726 -1.36357660562708 1.25295433795447
50 0.300488698989143 0.236783968336777 -0.366997377539923 0.69365588901936
50 0.185658813582184 0.147702645505274 -0.253841153155783 1.42742122596052
50 0.186296800352493 0.123594219737865 -0.135418457825209 1.98811292499691
50 0.176552090499008 0.145534915451838 -0.100127618727397 1.92975419819672
50 0 0 -0.627152128125763 1.11196500328515
50 0.308139799964504 0.244444145721241 -0.594970753344283 1.85525958528574
50 0.105690955290836 0.14860779787543 -1.6002697232193 1.57487841203648
50 0.286552874201939 0.235707341474094 -0.301966244239995 1.48767709395384
50 0.16366444926458 0.135485260356751 -0.588018337582125 0.800680975530271
50 0.162441904924554 0.144235835275094 -0.078070277822046 0.872218659464133
50 0.225634461485899 0.195496370033522 -0.469493721102131 0.851648849535503
50 0.199950817638623 0.159524348301513 -0.0127950326273547 1.22355579774312
50 0.263499944304758 0.209962540663755 -0.478778206835691 0.835678722045782
50 0.396266003181716 0.301432995864271 -0.745927724134513 1.50905385842055
50 0.289174233547312 0.242521035903174 -0.453018363784037 1.32437534079682
50 0.404200212042337 0.340038041798864 -0.54563582875462 1.59367006114908
50 0.309537438545452 0.225197733318481 -0.8894071638097 1.16917502027148
50 0.22373198851471 0.183906579096243 -0.645504797515718 0.801595031385054
50 0.318582043032243 0.298104199667 -0.335807771076265 1.49816513936879
50 0.170225972256132 0.209906686411875 -0.106437756596647 0.942100041832219
50 0.245549097228076 0.173048364782166 -0.163944519696296 2.39741658707558
50 0.14806844951652 0.117605073188382 -0.591759508013729 1.89049231202252
50 0.521951086198234 0.375625275992592 -0.753286525952996 1.36153346434444
50 0.232534920016767 0.173567110909929 -0.141180867579716 1.07423534410905
50 0.167249446271297 0.0836247231356485 -0.939750038214361 0.842394152524757
50 0.460133142929617 0.346795757758481 -0.472210426929829 1.43955726219724
50 0.388234601743739 0.214631211866045 -1.06378902197456 1.44167762634558
50 0.257083999743426 0.17090896428774 -0.229043938098623 1.27783614874927
50 0.183954953591759 0.182257550794645 -0.452571939772719 0.817957849001138
50 0.384661020216372 0.3302755477435 -0.48639997102706 2.14674201377587
50 0.446473753874839 0.369340278979873 -0.817195067713503 1.50802563954663
50 0.230450573975325 0.172240305822726 -0.521794243445432 0.982507320709429
50 0.310374973191632 0.230494738687978 -0.417280344936886 1.55440982126315
50 0.0653426355162722 0.0476018857042567 0.00645842319672824 1.7087075755259
50 0.389614699796882 0.353053208647218 -0.242901277899955 1.23280798839018
50 0.160000841063967 0.120843809553898 -0.154742529151563 0.869154039474869
50 0.224148504222478 0.177550565585434 0.0355715704158697 1.31050782864759
50 0.112074291928675 0.0907627383064395 -0.532529851071672 0.9254976769979
50 0.192217784029887 0.229382926558551 0.0734921745870041 0.61987373705916
50 0.335125182403285 0.255867024731647 -0.661091581460746 1.33107696592041
50 0.123608346576676 0.151397753190249 -0.631108966611658 1.07973239074651
50 0.258435841235939 0.194042914350362 -0.701400441169902 1.00166099381236
50 0.392760360444028 0.346756713225099 -0.985789881509434 1.21211387654698
50 0.310204559261481 0.293292399881227 -0.455453870286242 2.04374797605779
50 0.00526105467266601 0.00263052733633295 -0.396370512539686 1.85142176001428
50 0.159699705617962 0.0798498528089811 -1.14514362761534 1.00005842577935
50 0.393148022652679 0.327864272440364 -1.03179618544962 1.92626424974572
50 0.204724992638662 0.180210866919489 -0.391342155603474 0.9411205105216
50 0.264584696337564 0.197755545997639 -0.517661924974746 1.11655945092188
50 0.105989807205933 0.0777112138966793 -0.784456360638993 0.565366936193359
50 0.09697688008192 0.0770250978785035 -0.610315805140697 0.623592302862775
50 0.390534218686243 0.289561574056451 -0.423489735133358 1.60946004959689
50 0.320499121447953 0.252413825405221 -0.561384842148275 2.15098467603874
50 0.213250310131235 0.266515319566286 0.128833569084337 1.37842775265021
50 0.106673965629281 0.103018843956605 -0.175186784196325 0.90177879213785
50 0.447837286678672 0.379071892195066 -0.360476256582821 1.92389604233283
50 0.277403652383254 0.182530821676116 -0.759676597387008 0.734319383483169
50 0.293713719857683 0.263144131307502 -0.104619513464114 1.51309326207951
50 0.168377711182781 0.129935630806507 -0.101257275972333 2.06951098928678
50 0.209067686037274 0.128368174599368 -0.454411593067871 1.41684046390873
50 0.263915062145707 0.199127909991237 -0.261519280684668 1.31157121979962
50 0.401505212916293 0.393529212856473 -0.278521214754801 1.315549707925
50 0.139294402108218 0.226613892359189 -0.280889099416357 1.1200563822972
50 0.229633605850624 0.177316320260765 -0.649152673346222 0.645674455253245
50 0.140516937892192 0.13743377604394 -0.510112490092564 1.92182505190722
50 0.291295816944203 0.253045619688555 0.150961804121037 1.37743240096173
50 0.359535791670694 0.285637288456125 -0.653723652838943 0.656205998129932
50 0.111719474430365 0.0807806121819748 -0.487246217406915 1.11794915478621
50 0.448903239215734 0.331722816334616 -0.316895507930452 2.13671365541522
50 0.10833014084737 0.0713892361383293 0.103999672500133 1.01990308454854
50 0.31948988623471 0.286202659052401 -0.441837800355739 1.57617245880341
50 0.614572248616446 0.566989166674149 -0.398158085851715 2.12262959538098
50 0.231493690895251 0.162032459055895 -0.94491385903091 1.23741821220555
50 0.150156406177932 0.119390619029341 -0.42470404623089 0.863618083326436
50 0.217431971494609 0.177934455559877 -0.62822071493255 0.962105121198235
50 0.22344523428726 0.188672534788415 -0.453593241761223 1.15423110759018
50 0.296844355508585 0.258290620875041 -0.478619547347732 1.40592407823856
50 0.0770987553334007 0.105482178752832 -0.6867509090215 0.674641336531244
50 0.168836404942572 0.147005548131168 -0.250935799750084 1.0562667920612
50 0.352204655908249 0.272788737666381 -1.13302882916078 1.07511589065829
50 0.375087858591845 0.340294410776557 -0.341760470161125 1.52324226370011
50 0.141171968348659 0.0705859841743295 -1.02427415271321 0.972890976448717
50 0.28255062583805 0.189419070161848 -0.683959908932255 1.01587146899409
50 0.217470283450616 0.165962112182073 -0.532572061488976 1.23918671356905
50 0.30829109197604 0.247419851453742 -0.862108764408691 1.29742672799384
50 0.127096211920611 0.0838126278174282 -0.4355400237523 1.16602474046994
50 0.0618119516214734 0.0309059758107368 -0.777306958749616 1.72055986448974
50 0.27508599702448 0.188417121597403 -0.0117328446497616 1.09361624850945
50 0.276441504225015 0.235341217168407 -0.573100869809629 1.13529026477415
50 0.259047364183418 0.129523682091709 -1.01992427977188 1.29805577172963
50 0.42860483487177 0.368905915841773 -0.324013524233306 0.912741263825446
50 0.435406335522458 0.434759243657704 -0.622757187924306 1.19709969800232
50 0.322975609016397 0.27321997806506 -0.289033278807405 1.31033417240645
50 0.416109046466826 0.314639863887003 -0.373102029354158 1.03150181314576
50 0.539023055315203 0.417850599618533 -0.575082048317795 1.69636375906286
50 0.379184903158198 0.316598481731458 0.027310873986546 1.41910009188227
50 0.268953016274001 0.208576085338358 -0.704673128295881 0.896742768542477
50 0.215266518861487 0.177299299061708 -0.286046175142098 0.522738279343672
50 0.508137816217878 0.465845615242464 -0.658731307781621 1.83751953329895
50 0.322710184360929 0.27246475396355 -0.434736185807026 0.815823268128393
50 0.422059544727553 0.374885772345084 -0.366916706997608 1.39389130614004
50 0.171574529429367 0.130604491746437 -0.50689478675099 0.798869109060978
50 0.242816113137805 0.163407838895761 -0.474191154814066 2.11968063761908
50 0.42986578902063 0.408312880871321 -0.250212313717231 1.04429620733317
50 0.233094245864696 0.185502781491877 -0.055619478513358 0.859969127361476
50 0.5017487872556 0.490602954801584 -0.457906152624714 1.37982575150437
50 0.412716198543832 0.333619755334609 -0.65430168224456 1.53062590477052
50 0.182352315448792 0.133773063606567 -0.555680963970658 1.07799702163615
50 0.34475140409877 0.272652136187097 -0.504404877694864 1.24234882365834
50 0.285768381959559 0.278738861952907 -0.915647798650183 0.712464599062422
50 0.305386947197697 0.248907007193857 -0.180429209498338 1.12026283903891
50 0.156009180800486 0.16403146720679 -0.752448156342869 1.24101226201731
50 0.320386515373326 0.297649310896705 -0.718387019792174 1.18140458385582
50 0.27182858633632 0.233721595422776 -0.304180314101499 1.19877896946609
50 0.261554813263489 0.31837423807207 -0.382747116803003 1.12873443002421
50 0.21150451375588 0.144146299130715 -0.375511803959615 1.1758457801623
50 0.553290211856306 0.514305780098038 -0.97530018904419 1.58298261167823
50 0.32759188168802 0.285662028252621 -0.5652834007006 1.18915463669126
50 0.13528533677074 0.0917099983470355 -1.01014359783776 0.888267896284831
50 0.308294115065313 0.267313012953232 -0.605574044578192 0.868714350073034
50 0.301428631039839 0.255104313818334 -0.16945629061979 1.34938983428326
50 0.292052238729713 0.247175075561796 -0.665556040851376 1.08626254976381
50 0.185987389243577 0.107549323994427 -0.963969091528188 1.24998456686041
50 0.329221532663175 0.30040733095164 -0.551196857251454 1.17634789444671
50 0.303110318484654 0.211045609085554 -0.932205496101472 0.615668303480228
50 0.355705914893501 0.281761083259495 -0.282860813321209 1.2549840978285
50 0.354890561452505 0.334034732780566 -0.541157209530352 1.08661037387672
50 0.203324949378241 0.101662474689121 -0.618883213763499 1.25500513636905
50 0.267569678124736 0.259713844892867 -0.223503560608174 0.809530844273959
50 0.263483891610491 0.222242017657889 -0.95029227180082 0.971608113304656
50 0.224191955302826 0.22231954090226 -0.393554270782076 1.08097057425785
50 0.338374308756833 0.254627972765145 -0.917537237307444 1.00704006694712
50 0.259625394586593 0.202938744831233 -0.49904059679552 1.19698386777117
50 0.0909538265739939 0.0572799554522731 -0.34974304810425 0.800071893361324
50 0.385118161202637 0.353805708155526 -0.403638801548536 1.4409030317143
50 0.220679374147712 0.110339687073856 -0.681401539739024 1.60237373802973
50 0.325394235568805 0.242108420972834 -0.583117340727134 1.25176255204954
50 0.315934566789809 0.294913353106781 -0.672572363942077 1.19350532020869
50 0.352350328160377 0.329265203294602 -0.650004417493926 0.913428504450499
50 0.221856326456271 0.204857352359653 -0.697359066200884 1.36131642723501
50 0.382466825357019 0.3175044586761 -0.838303870080905 1.46785639399558
50 0.190649733963104 0.140747378175473 -0.177253445281485 0.993143735710758
50 0.210317088869098 0.142282893832561 -0.672644975564268 1.42143968063872
50 0.15211235073278 0.241652572547378 -0.324923900554081 1.49611915142514
50 0.202405496069996 0.183240747595502 -0.848200537731977 1.23006332228687
50 0.289591520236255 0.22537392154783 -0.425582815700585 1.4073885171892
50 0.225759406372882 0.149234156183934 -1.15213749908379 0.97341129270757
50 0.348726782782524 0.260079750458554 -0.895115984842172 1.5243021265791
50 0.343713490132452 0.274070060546552 -0.282351787020505 2.44035719520164
50 0.481783078711322 0.490664314515057 -0.825410917223761 2.29770514367681
50 0.382146366749386 0.234037443039801 -0.939385955251487 1.4746482414308
50 0.444754758717308 0.450551187799879 -1.36648607149823 0.978328174820818
50 0 0 -1.34504872278635 1.18801833745958
50 0.414348460522636 0.288639712542679 -0.935298190259697 1.71160266699484
50 0.313382064085461 0.304520632610631 -0.685430089667761 1.16239079710378
50 0.186239417136011 0.11190078146952 -0.611277077525697 0.909835153378418
50 0.0577519206970133 0.040678985153936 -0.362860493982652 0.792753142522502
50 0.521302318304636 0.461270453849493 -0.582649689855038 1.96797109557273
50 0.176492582720315 0.181145891392918 -0.980661106912086 0.482695848996405
50 0.1252806093199 0.123842893541736 0.0754121466862795 1.53708500595986
50 0.0811268780931896 0.0555246771060539 -0.333075631247133 1.81663112629795
50 0.0339849546235125 0.022937959307499 -0.389877877478202 1.0723380454014
50 0.137212256725787 0.117078899806419 -0.309342882359651 1.5776703513726
50 0.0666432534950913 0.041168210214401 -0.178311788838215 0.897868278280573
50 0.166278818050729 0.268037166308833 -0.613178886320927 0.936654648098351
50 0.250774668741301 0.169146677826853 -0.240590034229488 0.973038495504636
50 0.137566242652766 0.133559836815361 -0.785295748551036 0.936030108227396
50 0.473684829465162 0.38397871546719 -0.414012877277097 2.27408947512751
50 0.432157701114588 0.399175692351819 -0.586091902446613 1.53895602060956
50 0.20559905601745 0.147694335927902 -0.4765523454144 1.74947902289423
50 0.102619372462906 0.0750184613041047 0.0317885941219584 1.32944051641377
50 0.188332529990637 0.132056466214341 -0.53071555882632 0.82885327922433
50 0.363737198009209 0.312839819503425 -0.728350575283881 0.875919132564233
50 0.194843836745409 0.247028755877483 -0.471670316754584 0.993753662644586
50 0.198957348652774 0.187758451305208 -0.479427926137221 1.20490605346334
50 0.185720229039609 0.0928601145198045 -0.60409582418489 1.8614719259177
50 0.402112245911696 0.330509429972996 -0.852884195361117 1.89092649021747
50 0.291955754341353 0.223672905362332 -0.468818755854418 1.07863831723424
50 0.292913393238752 0.253830434458408 -0.488367563560837 0.779842698822467
50 0.252419248909137 0.202499341408491 -0.49159915767923 0.835666841329336
50 0.345579709744627 0.276997735138885 -0.726973397333141 1.08226727236839
50 0.392161890579082 0.308034512640917 -0.354680922607978 1.47476337873517
50 0.279412251171732 0.234498493554003 -0.496910118939447 0.891471922489113
50 0.560333525759233 0.478076466435588 0.100483508488183 1.31391727360905
50 0.307800036599265 0.202049384971336 -0.817515503918162 1.90408254359354
50 0.21136291121395 0.159759143171043 -0.705391325109665 1.2485561813301
50 0.118454556334813 0.0920966887101491 -0.172183652693444 1.05841153037078
50 0.174535799057133 0.186422051907601 -0.143156389077227 0.665606639281798
50 0.136557567749648 0.117269647506994 -0.47928651937982 0.673675130778003
50 0.076417690692777 0.0604838631895983 -0.5253742040886 1.30742293643769
50 0.375790098273725 0.301722927181462 -0.156208482943315 1.8263813249906
50 0.384108049599488 0.347605312970679 -0.617544209616635 0.984660697892024
50 0.422165686562638 0.356000084824757 -0.846211615461945 0.778501438723354
50 0.305437341472046 0.263329604030047 -0.419716053629984 1.49817894430783
50 0.323778599553369 0.285635225683074 -0.757846104032578 1.82579968887946
50 0.306358767654907 0.258939893017102 -0.665086126574894 1.37092459454223
50 0.506959522292388 0.462304017605675 -0.649845552422285 1.78974667717407
50 0 0 -0.676703296874499 1.19395661997407
50 0.322947554812791 0.282571080430211 -0.383138396239835 0.581390861635842
50 0.19076682485652 0.126424782757895 -0.836119728689979 1.41772363274163
50 0.22055382154828 0.192841806439952 -0.13586051971779 1.98582924546207
50 0.288544516841858 0.217764736419965 -0.721583536272241 1.22536954884911
50 0 0 -0.118541549731609 2.12789955766819
50 0.45245057994364 0.400282733866466 -0.339634089449316 1.19916246127887
50 0.185651196333315 0.132096296414283 -0.258109580049781 1.20783015241712
50 0.532413722642603 0.406155020160135 -1.09981761744803 1.65675027081142
50 0.455864572664178 0.454236703056995 -0.886618454164011 2.16785390492175
50 0.195093509855033 0.167259896755043 -0.354646775880219 1.25586930716591
50 0.347297882100751 0.30997054386964 -0.646604492222672 1.27502849253141
50 0.313338737106902 0.235257418863834 -0.601807847114171 1.48583051738712
50 0.51447913640563 0.475014794247897 -0.352437853791707 2.48248720528589
50 0.350189245160919 0.27694584854951 -0.0063379166936826 1.44213641028347
50 0.516500456864942 0.382767424858147 -0.240691170320481 1.17894684010784
50 0.0678569058981549 0.0339284529490774 -0.74325514333879 1.61217862318073
50 0.302868154200651 0.275827011250363 -0.365239536262477 1.53421906406054
50 0.277417719926864 0.138708859963432 -0.499617793801385 1.69386747755643
50 0.421032973803901 0.379622110399319 -0.80099052564908 1.85507935490805
50 0.39473491651503 0.330131690563063 -0.397498848967022 1.11800610959889
50 0.255627858714865 0.220375498467958 -0.72785425241801 1.01683743693213
50 0.465791509847692 0.377870100470661 -0.775535143281235 1.46369833089102
50 0.0918354454134396 0.0459177227067198 -0.59794566841108 1.55717117315093
50 0.489494779379076 0.416434589986697 -0.906171117978342 0.709433337751672
50 0.237932566615319 0.192862395329453 -0.779774438002261 0.869271434017468
50 0.164749107773432 0.22439756386207 -0.0357120340672056 1.64303496344696
50 0.256546603599034 0.191289346707123 -0.433908706261493 1.0815416028339
50 0.292660892925829 0.294416912504723 -0.391383548360432 2.41090526135724
50 0.024326730400957 0.0174087231074057 -0.342454672109778 0.849366659520235
50 0.188564249021819 0.169949911147622 -0.274549720132646 1.53593075887171
50 0.220517416215823 0.249600602619928 -0.423074618293711 0.663200655318059
50 0.0187860507227359 0.0116959678210932 -0.259214218422011 1.24340738093134
50 0.347612420034832 0.3900118677683 -0.664657574258704 1.33329359888137
50 0.408615272397335 0.361842473542217 -0.779185208505307 0.882600490464975
50 0.393100521098705 0.291742120528641 -0.483660788794613 0.954309147205141
50 0.236537206041677 0.195592840829466 -0.507691725591374 1.2050139133567
50 0.119631529723919 0.0999457541291973 0.0718776794339973 1.00555206592245
50 0.357703240943625 0.292197888958639 -0.681764103477575 1.23613007482623
50 0.274808392236202 0.247764856336304 -0.452060170794251 1.324230903917
50 0.154799511264758 0.127873728104642 -0.306547753881548 0.642176700216018
50 0.469679423701316 0.404544575259914 -0.796117604367827 2.02579992461347
50 0.132397214093389 0.0661986070466946 -0.473118709174901 1.81279537190805
50 0.073753282859676 0.0627942115668117 0.0866686791040721 1.74616025656527
50 0.384398167135161 0.322781707860284 -0.83687687851216 0.460914429521751
50 0.124952474411823 0.0905470833841421 -0.142890380213805 1.45986148058075
50 0.088734032422657 0.0443670162113285 -0.443169592159342 1.40326942993545
50 0.181582225088393 0.135594477518781 -0.549326467392157 0.634089791604864
50 0.154364742853471 0.121704183442218 -0.73311767211587 0.769977002765903
50 0.218132968935483 0.249818122204912 -0.784691156195859 0.65379809774043
50 0.308826540860959 0.241206781320486 -0.829599421039575 1.13605871550221
50 0.249957888887707 0.18120661551562 -0.696813590832751 1.19736081455618
50 0.280084750494901 0.229507950182054 -0.641543524910473 1.24907958392074
50 0.262727229670627 0.186688100185328 -0.25408720940891 0.975351646749553
50 0.442623437805132 0.376060047095946 -0.666251161528353 1.27474796350535
50 0.392572926284191 0.289628386823802 -0.742277948142439 1.39068257758708
50 0.228528225412189 0.253279443167816 -0.83223234466255 0.850846721969578
50 0.36352541028126 0.326276846817981 -0.566266719270992 1.16989127258377
50 0.0440522594843771 0.0220261297421886 0.0214588540738695 0.60559664789059
50 0.395350095528373 0.353819721963119 -1.26670518726979 1.48076942938583
50 0.0273201536654642 0.0136600768327321 -0.246121567055089 0.871203326521872
50 0.432710905848893 0.277499764736759 -0.557933966296184 1.88495802563003
50 0.34019009221485 0.248781582083351 -0.313351464322063 1.16848139450466
50 0.399151232575833 0.369302290588256 -0.667644535198415 1.12553235266163
50 0.481848170604383 0.383942090115426 -0.661761786727105 1.79800358858335
50 0.241955937931005 0.271358023862165 -0.559312995591002 1.3852161802102
50 0.18557882657619 0.15931544773978 -0.616648661936889 0.958699348151155
50 0.256147596519171 0.231768587378805 -0.23793300172089 0.935377638099445
50 0.0336566786155465 0.0442712897704864 0.00634914019089678 0.945575329656091
50 0.380429840114396 0.387249567886359 -0.434296071112288 3.23085657742158
50 0.332838625439387 0.279275360054946 -0.468865914439062 1.08221182385279
50 0.524828269707835 0.445968851164064 -0.809858821526256 1.97177736989314
50 0.448343939419392 0.397385653327531 -0.991795040911743 1.41332956352737
50 0.430819396889797 0.362695774468306 -0.733245822161635 1.75765274373475
50 0.420266376568419 0.418655588244049 -0.412850682465621 1.38278269434623
50 0.0245904014376663 0.0122952007188329 -0.897751380097325 0.788406015028223
50 0.243542218772109 0.225217750636732 -0.732514696820717 1.42561300019867
50 0.132351380539845 0.120477606995705 -0.376367757228621 1.29871781455205
50 0 0 -1.10169842055718 1.55032860708961
50 0.243200147261436 0.184941350219281 -1.4103277025782 0.899197071837203
50 0.158145660649878 0.171035956255055 -0.746583624036107 1.6369791196429
50 0.143980864438569 0.118386244954375 -0.0825753351061155 1.1258126182185
50 0.352939987868364 0.270507740505544 -0.506570059386588 1.54896790994555
50 0.434070250980532 0.331878836008863 -0.660836029932914 0.829052417607643
50 0.311777599605291 0.325538274052379 -0.477436560422752 1.08591463577838
50 0.402294517602849 0.351013847982724 -0.811771241644514 0.699941686061076
50 0.460931358340242 0.384531908821493 -0.434438348935422 1.54244172178655
50 0.275008070694025 0.229034063306755 -0.60562563873566 1.93132368854511
50 0.351242559830494 0.26628718208437 -0.613945116393785 1.35027728152
50 0.266087334273157 0.208165442660909 -1.0994713555521 0.895424516473775
50 0.139510496246861 0.0956443266963305 -0.393995807961222 1.32211933323696
50 0.299671646887153 0.203513278174725 -0.746015941768988 2.50275352748197
50 0.531438797142065 0.459596299440436 -0.170228262815511 1.50002949009948
50 0.307876107782026 0.278126283720426 -0.841093178724805 1.288922081751
50 0.283832326346902 0.244988079007837 -0.454399885982815 1.35279890788951
50 0.242818959439235 0.211547988323429 -0.691707185361835 0.697306019947971
50 0.324642997888249 0.270715017331777 -0.698520584662075 1.33092573982676
50 0.370440398550315 0.298879013614532 -0.385537992946338 1.9116082770298
50 0.41823068351108 0.370538155475591 -0.596560989506551 1.38304705758043
50 0.437154175267452 0.436872990594343 -0.309194476739818 2.25440657262772
50 0.167487160698323 0.0837435803491612 -0.656503288049416 0.951351950853507
50 0.205548260532836 0.141470597418913 -0.871808066728377 0.780510911564371
50 0.352502863182029 0.308386610907044 -0.662213757766689 1.53226803387538
50 0.110169772316881 0.117295168933135 -0.592117487744217 0.450033001356312
50 0.0749717478191321 0.0901342451066002 -0.22108764060806 1.41731813907716
50 0.207827968087055 0.165933602294964 -0.00370426548495783 0.342545218014861
50 0.253842835395086 0.184611018180779 -0.680345692310062 0.976067625211771
50 0.454650472095133 0.393909639750798 -1.03504179722294 1.42893358173287
50 0.389465772094749 0.297537288686756 -1.70892614935092 1.36584636431751
50 0.234695889078155 0.180654209237248 -0.365301158352191 1.22666632828031
50 0.167644087368903 0.114639242426704 -0.797262015649021 1.12324171090436
50 0.292459364010752 0.261732181455998 -0.351203715795526 1.02168375883082
50 0.413142837341408 0.338047241653778 -0.73875293362174 1.57375118848206
50 0.418476836965202 0.401732991483996 -0.491938277905437 1.29952070670543
50 0.271655392403923 0.187288732336181 -0.627745347241379 2.26111123212363
50 0.398663928191613 0.339486716151799 -0.160157533227783 1.35183085527082
50 0.415867167106642 0.44854708546463 -1.12808498042474 0.70895153714033
50 0.385535455019367 0.323779193912648 -0.705639888898081 1.31245985969136
50 0.251186203618602 0.148191872634495 -0.353038193670787 1.84902916575525
50 0.438251100939675 0.354618051836594 -0.515944208237115 0.893942794536737
50 0.364304305135032 0.274801269094552 -0.0313970124787836 1.68100812915558
50 0.489179077697501 0.411916317378091 -0.910203502593372 1.35049412133555
50 0.43617158414004 0.410105918030616 -0.541109253869585 0.797724884099038
50 0.273277334755915 0.205332417022532 -0.855913597672281 1.70232700309357
50 0.428109237682246 0.347434605894229 -0.506389441390689 1.53046015549475
50 0.182948680824624 0.102244898181725 -0.547162591124091 1.13430370741841
50 0.413000287615793 0.3160950683046 -0.344730026005997 1.08764790757498
50 0.420397429544742 0.335995132921442 -0.536693226538136 2.07563307490225
50 0.248492048631145 0.162407353894511 -0.376725633188618 0.835947928765076
50 0.390001909515035 0.265276887141882 -0.679837187659263 1.82592637104523
50 0.454929187495659 0.367381564883602 -0.630485031236958 1.09263326972564
50 0.0379872186618664 0.0189936093309332 -1.28890868199067 1.00375386025159
50 0.226067999757756 0.113033999878878 -0.667844661197732 0.762149621485232
50 0.137888673607957 0.0858665031304869 -0.894731438803484 0.607455397150198
50 0.40087892437561 0.346818423887099 -0.85360484735914 1.18547740089752
50 0.392079151378189 0.353759524359014 -0.439310665183416 1.88510255183851
50 0.427383335145683 0.383288025333731 -0.999654565873738 1.38707091293198
50 0.477282664644452 0.453168772023434 -0.675539050096417 1.30404017626107
50 0.280146477684326 0.250576316639371 -0.282017048285559 1.5325869161638
50 0.326052960779246 0.335492760029254 -0.558402319134252 1.25739567106166
50 0.290470577330091 0.216800893209873 -0.656849257082627 1.09466780072719
50 0.208315642778521 0.223570942258313 -0.288091303747951 1.03300739264682
50 0.375044926159061 0.31708957523389 -0.128256106240026 1.55225430188208
50 0.213372503272033 0.148680229908958 -0.368850499855981 0.808732385843161
50 0.260787743516897 0.234409447759715 -0.223837215615661 0.905766678221628
50 0.0791057758251232 0.0395528879125615 -0.562928409244204 1.12729158710401
50 0.107873985900913 0.0539369929504565 -0.767717150599303 1.11634426880773
50 0.431639304142524 0.406105675578213 -0.515387928532071 1.64935310428248
50 0.253055563839513 0.16891971368613 -0.603018431076689 1.28004999290712
50 0.126198437988431 0.0842815182264887 -0.479370195694847 0.854446393583173
50 0.0236307689856112 0.0174293786678041 -0.220311930927026 1.25134637086177
50 0.0810722476551432 0.0405361238275715 -0.493668215552201 1.5120715903054
50 0.309029792846518 0.247505602656311 -0.346292534267194 1.12206929140829
50 0.426060764017166 0.344205000959197 -0.50701767019217 1.39555394876855
50 0.0689772429464663 0.0875450004324639 -0.212516570884837 0.812303481743289
50 0.16714137816499 0.134379171477388 0.030594400366544 0.639629932775592
50 0 0 -1.0058439393951 1.63183360482454
50 0.123868186137553 0.0619340930687766 -0.215856799813009 1.54466809764311
50 0.25929014390149 0.172299322807495 -0.494266615552119 1.51429745776578
50 0.41809644401038 0.331826027315869 -0.712536472814981 1.02078210136968
50 0.159542294030116 0.145017723378762 -0.187813018373724 0.806218658395652
50 0.214623782694425 0.223242634245588 -0.352896046882978 0.65110961237151
50 0.292364536489697 0.251259399978546 -0.457698670895492 1.17391762918742
50 0.366616993094068 0.322230743624643 -0.281028493946243 1.45841302531636
50 0.176137818515824 0.133666261639083 -0.136274910346081 0.86992905560562
50 0.18801433748574 0.0940071687428698 -0.207791405748502 1.36483596562153
50 0.279899294683196 0.230877927138584 -0.495572741347718 1.11895919573294
50 0.149872466223599 0.126082290175393 -0.311430805972703 0.986295727611499
50 0.21376112776287 0.199146313659744 -0.618802567245141 0.819486352846467
50 0.132061320624397 0.0884447254146361 -0.528502442475622 1.51854129600586
50 0.331764912694319 0.243816713685183 -0.912424278372831 1.28710611101812
50 0.248221346035925 0.18945694009317 -0.299870477880437 1.23170997438375
50 0.449123745388188 0.42208888378499 -0.430933295956167 1.99190262458683
50 0.238694738645553 0.218737900798664 -0.918765449644341 0.858424981915327
50 0.312771399486795 0.239607751085966 -0.155165764098199 1.55163768181952
50 0.218543810135958 0.183338143379671 -0.4747492165617 1.46112004223034
50 0.127138439211481 0.154657145157788 -0.552078345565888 1.24569489531855
50 0.220900242155755 0.110450121077877 -0.72919783873388 1.36614477746759
50 0.368670336680287 0.290924400650266 -0.480577433862907 1.33066084465962
50 0.478626796731404 0.451620036052223 -0.482915589792974 1.41925504915369
50 0.2084809402589 0.172553723635123 -0.258384717177409 0.675402901856114
50 0.411565275825061 0.40636039572899 -0.5977162764149 1.52087682891387
50 0.171728559681845 0.14436384763041 -0.550642040231595 3.08918636107452
50 0.325224691087029 0.234179529146082 -0.802112604640207 1.75573127992251
50 0 0 -0.488240740986292 0.99611147578842
50 0.171763833458668 0.0858819167293338 -0.481679893633444 1.14202230414133
50 0.230868394257368 0.154420634048806 -0.379309434283992 1.75517852035165
50 0.565945439952718 0.50629488991452 -0.532699109765174 2.88219425108651
50 0.261694123284029 0.17381036346889 -1.05674837443341 1.59855909576816
50 0.240104371725202 0.210129977642029 -0.0590408705881023 1.09395539168754
50 0.239114769917982 0.207077648776654 -0.781037343877099 1.01277513795307
50 0.270850690732071 0.207718611673863 -0.699882355444054 1.50436438922353
50 0.291637748025615 0.238486639637676 -0.426674112427164 1.40055902611485
50 0.246552732998969 0.238704774131303 -0.60985631152774 1.02349950661745
50 0.0787684931125104 0.0520224386826436 -0.796228798753897 1.06715968899523
50 0.192234097409222 0.146327626850549 -0.120909576709657 0.676075638797083
50 0.17127473614016 0.130922353532593 -0.211531039287839 1.05158997239157
50 0.357868396715023 0.283780236240968 -0.32645058058863 1.95468347020498
50 0.353347809082377 0.318913108626433 -0.367592829007435 1.44960628892967
50 0.393772409159687 0.339562783590668 -0.412128570777075 0.6247717354813
50 0.115333342447842 0.139007196804924 -0.791820108529111 1.04781533743714
50 0.373716825147763 0.296664296883083 -0.646315526289534 1.16112317200217
50 0.414659790804478 0.376171777753443 -0.370331624508569 1.10697549737867
50 0.511174392333368 0.480947162693228 -0.807361928215923 1.61067262180848
50 0.404656462278492 0.337248871378493 -0.230458711941325 1.41882742857405
50 0.262040064576817 0.206891980376025 -0.476732333759428 1.48958111337246
50 0.433465808856321 0.408981970559441 -0.31381669125932 1.67152705375409
50 0.253619986209598 0.191504529143528 -0.7765792122267 1.354555225003
50 0.437965301223154 0.421440167667494 -0.419230162334926 1.44709726597867
50 0.306673310885273 0.239479331420598 -0.428602014824782 1.24391548599229
50 0.365074073521975 0.242940330040385 -0.56278539410399 2.16244142288491
50 0.185023023698976 0.136817640473222 -0.59877853553793 0.858961323263064
50 0.292765694029044 0.266020329432591 -0.632735041247669 1.61405495712104
50 0.113326530865167 0.0860027325647379 0.0998471985355625 1.43179438814099
50 0.237591658933182 0.310074111095243 -0.0641397869002377 0.927011776929292
50 0.322000628731565 0.237094927494629 -0.501368386614386 1.64359449729194
50 0.362660982213195 0.272439182367532 -0.257405957743443 0.991736302147244
50 0.437703072262718 0.33990700383825 -0.665069723111485 0.974778153318444
50 0.359209028404006 0.296728449095254 -0.251834163383508 1.91854243163755
50 0.276819764659636 0.229341265821187 -0.532811543079041 1.17359378081967
50 0.337647501154791 0.290254224265059 -0.545168820007613 1.11910923862215
50 0.175227174265185 0.0876135871325927 -0.735628118081759 1.59100295958852
50 0.499944069591123 0.446903522504584 -0.525817394131643 1.66154712385619
50 0.0784577040334328 0.105066928075444 -0.390170591487983 1.1859754753469
50 0.243926257784328 0.185401078020465 -0.455969227906402 1.04412932842075
50 0.426268743174697 0.35075028506975 -0.905219219551973 1.1491571577216
50 0.389911478000319 0.3693865420039 -0.920345816774494 0.926704676747202
50 0.00435315291675373 0.00217657645837692 -0.215495398387245 1.17624591702964
50 0.392344669947322 0.353032530564594 -0.401754185467744 1.21708759967751
50 0.181678034863647 0.129410294514764 0.0531383887047304 1.59573048273446
50 0.21347890837855 0.144087112320956 -0.442817283921983 1.62075574804664
50 0.281144052173171 0.241623619745689 -0.586832018798482 0.916033845390281
50 0.544636857961605 0.476528048246971 -0.729751464011566 1.621182974489
50 0.354208341918465 0.24391200664847 -0.71799002522703 1.26133048128121
50 0.265294601116477 0.286794714606237 -0.615191910315765 1.11831391951032
50 0.100318583568066 0.0678240671074742 0.0409242095799925 1.21986577616611
50 0.283185044282839 0.211123157120983 -0.316118400513686 1.236382199096
50 0.243393349755317 0.188566327295592 -0.0067589619830328 1.24062643869634
50 0.0864750380012982 0.0671506844208564 -0.459967719949864 1.01235021291593
50 0.356385698003903 0.305042003854998 -0.757524835036769 1.11357190616656
50 0.370395351894325 0.346480080351826 -0.472370581947842 1.59668058562182
50 0.212940581016817 0.157905268200106 -0.0752823725499611 0.810421823493
50 0.24130269672273 0.181553559803859 -0.21503520490892 1.19907265437848
50 0.420031475183538 0.375361916251013 -0.5956059410181 1.34115903265645
50 0.0973127271637599 0.0486563635818799 -0.242321422880828 0.981598095376691
50 0.0905230682962944 0.0714371962374065 -0.966730483067223 1.01951730640769
50 0.286432343508075 0.251562098744505 -0.386243788192986 0.851867377522381
50 0.425919724244878 0.354714196970613 -1.08590599301559 1.93086518666766
50 0.282727395180219 0.22014767051928 -0.536622120636193 1.44721623989365
50 0.307443757647966 0.283195698813152 -0.366660250539121 1.12404502577757
50 0.310706560920946 0.155353280460473 -0.744009645444998 1.14985852408735
50 0.0264563343464565 0.0132281671732279 -0.331347235987955 3.18420855059034
50 0 0 -0.55004604830163 1.06313214158614
50 0.321309391243119 0.278051543986069 -0.179006555375577 0.849503074362375
50 0.335313510793336 0.27054244543471 -0.872705606776187 2.00065376333954
50 0.355999757347439 0.306962621007511 0.0234672054234938 1.83651967320618
50 0.38894994470238 0.321758046881799 -0.347937568800638 1.11378861768888
50 0.114892345673796 0.0574461728368977 -0.668153427288801 1.63261951858478
50 0.478692540228274 0.385738063005358 -0.20064611536621 1.97854658332725
50 0.19122212797309 0.153623842031658 -0.335095832890068 1.07785281344031
50 0.104215724139569 0.0737751439500238 -0.679384658715772 1.39298332546328
50 0.373534590319329 0.294561742862682 -0.755010951072834 1.29753445019089
50 0.207738123243931 0.174137161180164 -0.644982571862616 1.44436804268095
50 0.205073376311068 0.136182479609172 -0.447585391045571 1.50445995972717
50 0.291624716215695 0.215198722820147 -0.652634656341645 1.55621009256743
50 0.322078554030608 0.307778828363975 -0.558067135279257 2.02302968359014
50 0.267864492980031 0.216511861655192 -0.295950604448366 1.37129558228165
50 0.60960552758186 0.559521668719523 -1.09232964096748 1.91442274811268
50 0 0 -0.736188997907494 1.49192461817567
50 0.165040535733416 0.20950032039799 -0.70392303002539 0.942916234597552
50 0.295419672762773 0.252115580311631 -0.407637381130458 1.30224498764309
50 0.244586269372619 0.185480604304533 -0.204586494307337 1.2370157125195
50 0.239098776520886 0.165209170319749 -0.546110015959555 1.0279640855885
50 0.424571152687309 0.367703160180809 -1.20261547069558 1.05668371918475
50 0.427335217298202 0.359454076265319 -1.29012786988496 1.47890263957487
50 0.134823645423395 0.207964340894121 -0.206186482515316 0.86642613223891
50 0.0990621506508342 0.0783205292701263 -0.104672378716601 0.972480714392371
50 0.22936601140738 0.2762178132418 -0.534190821461123 1.4654750582991
50 0.174936489303519 0.0874682446517597 -0.802990935942859 0.954189275163379
50 0.179300970164908 0.17937167182344 -1.03562121436968 0.837307993550865
50 0.242699606121733 0.18366524009335 -0.888966357659932 0.979658877058483
50 0.150131191884885 0.0750655959424426 -0.657984443811132 1.682123603688
50 0.249450560718861 0.150461560484473 -0.494271001377332 1.87350259521241
50 0.102983892634043 0.0514919463170214 -0.368943911351724 1.59318982357551
50 0.367656382268791 0.347167466006747 -0.46201062271033 2.40137356391992
50 0.369293744959782 0.246949309679898 -0.710154623799236 1.2164830131118
50 0.569601051525308 0.489391304087078 -0.514752572793112 1.16738533023803
50 0.478954527570466 0.342735067613007 -0.92449001181066 1.7635373659628
50 0 0 -0.390059331883683 1.60788593945807
50 0.161578545966528 0.115826751885773 -0.182221371781865 1.23809879322677
50 0.295791037731313 0.210290665961008 -0.42133553400372 1.10795463528483
50 0.435837725593263 0.403596014140189 -0.764260915275942 1.69099050583049
50 0.381167877155401 0.30260042993499 -0.126744841994551 1.70881477451159
50 0.07253798465907 0.0362689923295347 -0.598443913265605 1.26378181673307
50 0.128539591797348 0.130562703608373 -0.569691727563676 0.468477298786164
50 0.423244026774501 0.351010886963362 -0.724302823317419 1.61562263604042
50 0.25973754830828 0.256850969289351 -0.110394446703338 1.44952141626055
50 0.166763752564674 0.133198401484343 -1.10811736966393 0.89369082138273
50 0.399748980706411 0.312880043347043 -0.990639165514662 1.23412957434277
50 0.299107126923712 0.199812691941104 -0.0935915202829919 0.403254617481558
50 0.46210576420128 0.506296335648055 -0.760430281177494 1.37935631092378
50 0.348228346208178 0.264529653669184 -0.338811623558664 1.24593338078498
50 0.328732459675952 0.293375586855813 -0.372182075244833 1.31719133147234
50 0.293577228724861 0.291604251684229 -0.39062062480526 0.977277525916921
50 0.313607813874206 0.248602998071619 -0.897431385821652 1.42039496303665
50 0.257688905308118 0.202416303779716 -0.351317304885701 1.2896137561065
50 0.0739279668034817 0.0868052428371071 -0.497175578154926 0.63694780635728
50 0.279348890251415 0.256865511217253 -0.419905256042038 1.05715307002986
50 0.500622605817044 0.449952801185344 -0.941745568359029 2.00936891326127
50 0.277170660494724 0.230676324574802 -0.354286325144583 2.1033564205452
50 0.335072616724563 0.278890269380009 -0.513396489597032 1.58731213936525
50 0.355234253060802 0.276551783629176 -0.348558486500779 1.37223904000152
50 0.235417186731924 0.132912953807857 -0.69156595803563 1.39945188405503
50 0.297977827670655 0.260601133847765 -0.4636062924028 0.888284870673387
50 0.223867292935812 0.169923592744036 -0.0699818602234115 0.736484614191629
50 0.2823413268342 0.205244725720622 -0.764435716561617 0.959174220828066
50 0.335622814990465 0.292847916280454 -0.482432851854429 1.12945780022549
50 0.152242858561027 0.16798153961958 -0.47787501830454 1.18328944037879
50 0.541577017607864 0.496300610113088 -0.968760293191332 1.4914372949048
50 0.314732259884325 0.219128571675002 -0.597686179497701 1.26467743925508
50 0.272818790491531 0.23086557440492 -0.689150286544379 0.870254369113144
50 0.405312232379404 0.354814721367163 -0.295431945117387 1.6275429961307
50 0.443548216522737 0.342092003106163 -0.721256169491801 1.92123575426405
50 0.14467104317936 0.127075752464399 -0.143677589168726 0.69924660115589
50 0.332189045390885 0.218861967925601 -0.565167044868851 1.75943415814533
50 0.264217371989518 0.240365358852877 -0.657958614866801 0.689571668047983
50 0.25742919465995 0.246650036679535 -0.963922870775039 0.891194917175087
50 0.365994975972457 0.399860110070632 -0.00029052495666231 0.942397874260793
50 0.210757853875044 0.150581662703388 -0.957995195338872 1.48144640015907
50 0.146775120244967 0.0898158837840688 -0.341237247987344 1.33259883299277
50 0.228329946343544 0.210338500263947 -0.686845551246883 0.977568787092346
50 0.334217319972313 0.305079417631967 -0.604037153331029 1.36883019750409
50 0.304461103337165 0.223637269594804 -0.328160689114267 1.54028266804081
50 0.134413872631671 0.135744748004544 -0.155658678961656 1.2654366394795
50 0.193217496767301 0.20403567426862 -0.384016776060482 1.51502559115904
50 0.326418408811492 0.299627276554367 -0.433307689496339 0.778517357680588
50 0.356139304519845 0.310029257536024 -0.272624726250437 2.34245489780441
50 0.404615973722374 0.309068881177 -0.904745586323364 2.05262493904659
50 0.306327039179079 0.240475776561518 -0.549952887664806 2.11574835072777
50 0.152070441336342 0.100741456139811 -0.755137110528024 1.75846166985408
50 0.295643685883014 0.256277908497734 0.174782073939039 2.49798146142562
50 0.333975293541095 0.244350369532178 -0.482141777680982 1.58929461816176
50 0.372488790321592 0.305757452753325 -0.307608393806618 1.70213478155007
50 0.123528747257268 0.0617643736286341 -0.52247770293265 0.939327038822777
50 0.209225966329225 0.168655668848182 -0.316125982888837 0.98920350416403
50 0.133096324233708 0.153574306881327 -0.460073872915308 0.795827415853056
50 0.400083950629323 0.302008090343779 -0.608731077047711 1.62659636664439
50 0.184542498029095 0.188596995600189 -0.233795668693912 0.953650073730563
50 0.145030187855634 0.179456499842097 -0.0840001882418394 1.33466695809284
50 0.297143294050106 0.263888879473072 -0.0616557949984569 1.39998115497491
50 0.485592918390604 0.437412955893906 -0.588875874867825 1.08024537697281
50 0.325957104147961 0.272726582569902 -0.510282843530543 1.02337042150962
50 0.274741833249331 0.239721069402999 -0.86464294252774 0.934321696308649
50 0.26497210797703 0.243888584202489 -0.782926143241509 1.30552914385763
50 0.520335574332672 0.484354987729714 -1.02260386107103 1.41873535562753
50 0.0846072419165369 0.0423036209582684 -1.29980638048845 1.01844457673191
50 0.445817841764855 0.354224917243075 -1.28358368126716 1.21206605104085
50 0.546676335292724 0.482696324755162 -0.905192825830918 2.21218065488831
50 0.499239083732521 0.468045473450518 -1.06303808433239 1.77044366067662
50 0.243398640036426 0.231238178944165 -1.31363056727131 1.01075517885796
50 0.292167084621844 0.25252747053856 -0.754755601278792 1.34480632254339
50 0.28251188169347 0.233712750688536 -0.855985146406578 1.4859059067339
50 0.10774125937718 0.0538706296885898 -0.554812562492906 1.36117466605722
50 0.229758767488982 0.17398945699782 -1.34935742130872 1.52009865794523
50 0.298278491445785 0.253481228177315 -0.852957139446999 0.808899987697885
50 0.308752745340139 0.24706339374718 -0.592471472631508 1.04156671635373
50 0.283692343898907 0.186331960056014 -0.418349730698736 1.40908146899996
50 0.369335709468467 0.340031869126585 -0.775048492030052 1.54210462902087
50 0.544883176329597 0.388874908940169 -0.948355179366011 2.2397074260753
50 0.373421845540393 0.357853016783973 -0.804688130075391 1.4773555231371
50 0.391274876227875 0.342438223394589 -1.41749164782483 1.07350004478004
50 0.377145969077983 0.324532118727189 -1.02427388082685 1.00894702281179
50 0.298910901827519 0.247697658461365 -0.749169749844619 1.01028348537576
50 0.354517272007568 0.261753537036443 -0.739789008525843 1.01860479671457
50 0.446278356611613 0.338365194298882 -1.29078764848626 0.862700451321757
50 0.0898216461744891 0.0449108230872446 -0.571669762636574 0.887180258561287
50 0.52157549211687 0.428029106641836 -0.98505348510283 1.23799724803621
50 0.508530968234155 0.474858099118848 -1.04896397337819 1.3398967543841
50 0.471199753757541 0.436747711484253 -0.921566902242089 1.20207745317303
50 0.444786710394807 0.342469854484338 -0.996162992422014 2.08734579706294
50 0.18129871578855 0.119693111844795 -1.35471802262617 0.96944974431582
50 0.292076185403105 0.146038092701553 -0.969289371163982 1.99222087709834
50 0.21688148696268 0.191559091142444 -0.214699994305771 1.02523288480903
50 0.298987355247509 0.284663460029714 -1.32267482858872 0.887361095688665
50 0.414427689495957 0.373711176029677 -0.839146461898829 1.40731051768706
50 0.0834144808218715 0.0417072404109356 -0.313675559770615 1.51994657112806
50 0.125557201458707 0.193714399761328 -0.850913910303513 1.52362529929244
50 0.378487166039401 0.278592478238543 -0.894428425918428 0.937300626546214
50 0.307446435975792 0.239054879341413 -0.521152039531656 0.328765944373679
50 0.208055408732927 0.210620441368032 -0.722999827390766 1.50381171874603
50 0.226831499533595 0.129697120203533 -0.658649556559752 0.693768171909265
50 0.216032177259879 0.183030175108674 -0.647767151791646 0.501730470312918
50 0.495706527943091 0.426519925716867 -0.750533925523579 1.37854865642612
50 0.325712842480287 0.209059765618725 -1.11553189989164 1.07204820044416
50 0.506241493063726 0.457177111721527 -1.23106751858741 0.817325696542549
50 0.287750983727635 0.143875491863817 -1.27364643525981 2.01391460690197
50 0.319158890109802 0.214425695950477 -1.03699376751 1.1099877937606
50 0.165223015687566 0.134124928145291 -0.465953757518811 1.10161190804861
50 0.274435198768807 0.196211686352821 -0.32607019907259 1.44678877193734
50 0.497926301555431 0.421482041460215 -1.42233307669425 1.79663356758394
50 0.288350387794057 0.213920984611053 -0.179506707453883 1.37040385605666
50 0.195508203252499 0.141440271843904 -1.23096932420569 0.680759620501569
50 0.393783806407185 0.323605558537164 -0.531709098512329 1.41792545299046
50 0.464360150222284 0.382323144615707 -1.10766602006644 1.78826098672945
50 0.0336185302564918 0.0168092651282459 -1.13130242255682 1.1522952127287
50 0.306367356374276 0.231919594789452 -0.616905126421506 1.29384396998366
50 0.30331860784726 0.15165930392363 -1.01046497651274 1.45485067897924
50 0.294772749793461 0.194515310746175 -0.683837156713312 1.49231420541152
50 0.361228340775062 0.253054730553754 -1.10118223295445 1.25499651291842
50 0.235812877051543 0.19266730390174 -0.474219700522154 1.06586223699819
50 0 0 -0.393148147536492 1.27923791347886
50 0.22982152761712 0.225289168265894 -0.481535074165706 0.831814193471651
50 0.182189427507755 0.146715275433342 -0.531870343579321 1.00119468773194
50 0.479941809177742 0.387757297695998 -0.452577890307498 1.65779690500496
50 0.219444398232467 0.190550188062561 -0.199394468195103 1.09167962900763
50 0.396038939569385 0.315106788338599 -1.12370035446663 1.12862733341005
50 0.279644212952211 0.248936217598496 -1.21009843220172 1.11067436073588
50 0.438411795016704 0.389605408263818 -0.806086309597599 1.18441980874478
50 0.378889042248075 0.317989099358129 -0.772859730912011 1.14818170337524
50 0.388383199147571 0.318617218479172 -0.873203857295366 0.634127009528149
50 0.0575693362052248 0.0486998255773578 -0.940704387537269 0.915954215709664
50 0.390929372163807 0.359958764696216 -0.865402720962396 1.01295057596913
50 0.37654360342019 0.278588006212079 -1.08239198881434 1.22687419520743
50 0.0712117118484222 0.0356058559242111 -0.777255657376677 1.48581882858642
50 0.319517140693434 0.211345838364184 -1.08827778081991 1.24594108668423
50 0 0 -1.0050636351177 1.39559888131283
50 0.475176255226036 0.354428101926267 -1.02253271541501 1.89108531922269
50 0.200864801176887 0.149944904473584 -0.974764397216005 1.12835351723299
50 0.368549858335048 0.272280253854279 -0.837130073167106 1.08120475599666
50 0.170575664766697 0.206511887946735 -0.682432703209308 1.02341103984681
50 0.335828677346291 0.272010341388822 -0.937209882161046 2.16009442628354
50 0.493573125288622 0.448431830149854 -1.05596015658609 1.38555049223969
50 0.321462646216786 0.285398527983076 -0.766160437176431 0.766420925965428
50 0.232558330725462 0.196561673006519 -0.379209012860513 1.4536360454576
50 0.319998742649622 0.249985818468803 -0.112808080896446 1.00947851244215
50 0.0126416847302517 0.00632084236512583 -0.885232103730676 1.05957509621045
50 0.0115502034986794 0.00773938366449636 -0.505048549005932 1.11975020559701
50 0.0904950620611601 0.120111803769265 -1.18720095565472 1.35335457898131
50 0.263090373681429 0.228940641393679 -1.09033670959408 1.00932127243512
50 0.362474312787935 0.301043079887135 -0.391455907263122 1.19549151380985
50 0.160494775460648 0.11153782241724 -0.581397375272357 1.90978859712567
50 0.456092679064954 0.435729171630903 -1.0940321954699 0.84274752015543
50 0.639627911166275 0.535026951349411 -0.805238713679621 1.80969327468216
50 0.103882647171052 0.0712037748655617 -0.437789449079819 0.676033962445416
50 0.206252319566723 0.180150666693226 -0.686372370423384 1.25367563794509
50 0.0592757631395307 0.0296378815697652 -0.918757744356984 1.82151880780413
50 0.573828619977542 0.467608054736327 -0.948436037557817 1.55160883018445
50 0.27702220261633 0.24520930263344 -0.45839134989206 0.794956594194181
50 0.31812813763174 0.199920123150798 -0.548680755083488 1.90540821185602
50 0.4576909610481 0.380189442772425 -0.672110815390666 0.869776506785059
50 0.368523309247583 0.288307979699224 -1.44089437104224 1.42203563673013
50 0.0406186915775162 0.020309345788758 -0.537963579449583 0.695964985029219
50 0.490519389384796 0.413034092284315 -0.827124878400324 1.19870665183333
50 0.221937235310491 0.181225503945694 -0.463173594810294 0.985926244788182
50 0.196829823588424 0.135205889210951 -0.774778187944995 1.15010119635029
50 0.0999334354653411 0.053688956845305 -1.12811141346437 1.44232094954143
50 0.406506038597854 0.298429212380867 -0.718556614136957 1.07940797372261
50 0.426475850668593 0.354667834191912 -0.523188002337664 1.68211260889865
50 0.235574547785609 0.22874318111053 -0.99085615075549 1.0440719484001
50 0.204120726893662 0.173097530101198 -0.856049319329973 1.25682149634224
50 0.311842092654789 0.232354733044464 -0.671475003865491 1.19814539888508
50 0.342699161433428 0.214128721275957 -0.883278343394413 1.42219391419219
50 0.422188249440511 0.326760414169953 -0.887625714706587 1.46572675939506
50 0.199315201647316 0.134019246715723 -0.447139224910493 0.96070096587253
50 0.435876995092596 0.341783709252922 -1.90086643794539 1.4928164297014
50 0.636252413544457 0.569489821443379 -1.03306867742024 1.89046960237555
50 0.563483721288362 0.50509918629256 -1.05209124169474 2.13670708895716
50 0.518183652689056 0.394704113343553 -0.951400634233501 2.01421256074194
50 0.342142903910055 0.250219580127507 -0.77782014194083 1.15936173957057
50 0.375207639149497 0.304467446207271 -0.272905837178219 1.42252026880549
50 0.460454102159639 0.487093386199879 -0.61990459364397 1.08843180699104
50 0.440333751270292 0.367062992379601 -0.545892326982765 1.64066767868699
50 0.149231276579448 0.0982766687776921 -0.53521109019283 1.65808914284284
50 0.292590062954319 0.272023249689721 -0.988509347647872 1.05622241036839
50 0.376116478157029 0.304640638036894 -1.18822035868034 1.24702686028021
50 0.0685380778400111 0.135017576325678 -0.213402361668672 1.27333900159008
50 0.205312766607274 0.149342247789131 -0.557730532071032 1.16308605376033
50 0.109942357967797 0.0549711789838981 -0.91964217639384 2.03155097020441
50 0.205780429156955 0.128512303585716 -0.337624348286219 1.32538335023244
50 0.56257363662225 0.469650197515298 -1.45522296084402 1.82282158506521
50 0.175102699471332 0.137054500866955 -1.13125711396817 0.973636588861767
50 0.255616822219721 0.186844117159473 -0.645282485195168 1.06439846586244
50 0.0711418413348655 0.0355709206674327 -0.486405803496781 1.6686746372698
50 0.171172077353739 0.11835487024128 -0.557492435071981 0.829588699973157
50 0.256067734450135 0.264911609208538 -1.13144852602491 1.01558818241932
50 0.0756878655171866 0.0378439327585934 -0.615189987455652 0.846774461612961
50 0.318365331972068 0.220206138712035 -1.29563295055871 1.48819097857192
50 0.371853064226714 0.292614498554178 -0.821557278075444 1.15641665711959
50 0.336880981958496 0.287324609394791 -0.290263136325759 1.71353362713477
50 0.178736972637259 0.175311420402716 -0.702874997505876 0.346886024433531
50 0.241842911653979 0.293763482570779 -0.00637509922542187 1.14544852789244
50 0.265211204599048 0.208130949584302 -0.55981701804546 1.40660063762707
50 0.314156702499051 0.21243136178234 -0.712923613010821 1.56686110533967
50 0.319813362796636 0.159906681398318 -0.960960436826387 1.84922188718758
50 0.479704200454856 0.41863584461668 -0.6005892335635 1.83780543431845
50 0.275347817774364 0.257362099824828 -0.859601354545366 0.742553543941629
50 0.172679714919877 0.0863398574599383 -1.07977636688878 1.69819664828036
50 0.163334191231005 0.0816670956155024 -1.46579530999689 2.39334988427429
50 0.126822416398147 0.109543925722098 -1.10783176288921 0.626852848736736
50 0.197361567274678 0.128587605956963 -0.708562048362288 1.43453049723872
50 0.380876974581136 0.302638808630286 -1.18654813727566 1.55440674660707
50 0.363369643893592 0.337864414621029 -0.831676984456246 1.59692920717861
50 0.502899778060574 0.37074419017254 -1.09858493247376 1.75145952021354
50 0.547540192515581 0.437322826138902 -1.13546429248945 1.44424163126688
50 0.0490934487648409 0.0952296967613365 -0.503731362209691 0.56344563157498
50 0.689641959841129 0.68062896595085 -0.93874023149336 2.35563035671507
50 0.341652142185234 0.215515806307274 -1.12935778827809 0.948021616235207
50 0.305421539375158 0.207386579519549 -1.25869248899138 0.900778753225815
50 0.39482231113747 0.398876782873052 -0.970146878597113 1.74631012340689
50 0.253998830103606 0.210394639037553 -0.284162146912606 1.30641677667582
50 0.249754589250285 0.176733340371931 -0.281543947673176 1.67368331856376
50 0.103037349730373 0.139498717605161 -0.624537159871304 1.30425981866913
50 0.521636452625049 0.456646591361764 -1.20752516117798 1.30973153879351
50 0.191109219863536 0.119785328806905 -0.41198708069212 1.36681670631815
50 0.372955031717675 0.330171046379095 -0.401471824881317 1.07631796738018
50 0.556265080858711 0.507591036952731 -1.06487428136941 1.17785340365473
50 0.52043076303179 0.428583859956532 -0.881185296262667 1.15994391791439
50 0.574834202972361 0.473089859436688 -1.54676204425486 1.86291722851805
50 0.282834967140998 0.141417483570499 -0.600755266154786 1.93406225759649
50 0.171787171910593 0.251526997890683 -1.09180624348121 0.588800135153437
50 0.223134387282028 0.147547541797593 -0.694946337624942 1.5296691346439
50 0.40415962852662 0.345613123939174 -0.431480684649206 1.56296767678005
50 0.202956323282992 0.141678608072298 -0.9858054299841 1.06911430766282
50 0.27526642822027 0.269551361703166 -0.648262728786974 0.890944840760648
50 0.299263853410428 0.260682449378183 -0.138272284673228 0.884009116013669
50 0 0 -1.2116146684277 2.55235963602647
50 0.691521110994712 0.532053399721857 -0.582325221896073 2.13242757254558
50 0.330704421022475 0.275299809258983 -0.52780160194547 0.844018620732554
50 0.290037326048917 0.227024312064087 -0.599866040404829 0.913565251391212
50 0.639517170004621 0.549723247696332 -0.733054045008308 1.30262215053593
50 0.0736266370719817 0.0828457275178399 -0.384141198374303 1.51335987173332
50 0.0549920548787895 0.0274960274393945 -0.650461088736354 1.72740694766977
50 0.359504794749909 0.255378903976954 -1.05938747227191 1.43706072640019
50 0.508086452506662 0.42606983987417 -0.578150641910551 1.85588597278315
50 0.364637942201396 0.282139622936332 -0.419546599295712 1.69016741945333
50 0.34020488155244 0.272863795598632 -0.759801633666663 1.27700151684185
50 0 0 -1.14824158666928 1.41669266928642
50 0.422306890824158 0.289389199918272 -0.291896208144567 1.17661544939094
50 0.392115253849126 0.349022444046019 -0.83574083521329 1.78813995515945
50 0.320309004919578 0.213516630909426 -1.11451553915931 1.47300806358994
50 0.234029193989129 0.229835176498346 -0.725873582911185 1.61963501679533
50 0.432924296726164 0.402002403828432 -1.20609418665832 2.07292926419559
50 0.280997092600828 0.185508112441693 -1.0730307273855 1.00728034890194
50 0.446532648247375 0.382072718337703 -0.481915709899829 1.23227331011996
50 0.473368388661211 0.43526763239375 -0.90536656765805 2.13945878890109
50 0.227729531195644 0.190205014050485 -0.455457579720264 0.839163190507156
50 0.264112675878803 0.155070891800577 -0.672144214323934 1.43318459675836
50 0.38581536975247 0.349370078392851 -0.6819604825548 0.884935056612801
50 0.270422382727991 0.236563178294434 -0.523297097971293 1.52318873023057
50 0.241681026868011 0.166421370756107 -0.134104139504516 1.84443479218334
50 0.325346717341755 0.245937789700891 -0.0816786303120043 1.7119039462959
50 0.489582602853357 0.436872768317049 -0.351886842891316 1.23149869622704
50 0.333397949736305 0.280939492259045 -0.377278836784743 1.19089977192705
50 0.178770821351208 0.0893854106756039 -0.904886857248248 1.47126784972681
50 0.0727328538360957 0.130710669699508 -0.594244722405173 0.92196632449413
50 0.486759652044881 0.393886561118862 -1.00931199281714 1.43089963938349
50 0.29472829860831 0.18543782845201 -0.701886644780211 0.987580886030803
50 0.132480235453092 0.106602946277581 -0.389617698286212 0.86645329674579
50 0.343692868488666 0.298419038476538 -0.677111517834379 1.73316520258038
50 0.510962811145209 0.411544517496694 -0.947096713826543 0.996006198878508
50 0.415922544517801 0.317886526481381 -1.72192613676877 1.00597580503628
50 0.191910513493368 0.161744837126204 -0.519800942048911 1.45532897448229
50 0.299448174031692 0.25662489562704 -0.758397962798057 1.27867934857223
50 0.394763416072879 0.358632106430773 -0.769398363642079 1.63291006631614
50 0.186603486696244 0.132216540502952 -0.22678650641943 1.38367417015682
50 0.382497786803471 0.344285207125671 -0.676773893251775 2.34023391435244
50 0.395194553262706 0.376218932490782 -0.949158204207917 1.52284023782798
50 0.479617338734029 0.373821340337497 -0.925093906071824 0.929451410185272
50 0.26590586303406 0.13295293151703 -1.06939197438108 1.19431377458603
50 0.315610284554735 0.252342736437702 -0.736974773022859 0.82270434135599
50 0.196972066891093 0.126565115655988 -1.49831632553422 0.730399962099243
50 0.407820670591335 0.330607415326062 -0.558274840651464 1.70148933296882
50 0.348425968480644 0.350553110296333 -0.858702204761329 2.45003196095428
50 0.0564708524056473 0.0282354262028236 -0.514308103503633 1.79744987852209
50 0.29744559015357 0.24057733686734 -0.910519516499594 1.56683442122808
50 0.539374355789086 0.508280057425108 -0.92008562016548 1.52730959625848
50 0.235086081877319 0.161638517622048 -0.719190666442651 0.979379012468883
50 0.346702574987709 0.320095404561782 -0.788106708162866 0.81027921579796
50 0.515992934470396 0.435457981819297 -0.745367233331324 1.2894918173037
50 0.569969891361961 0.580117911583478 -1.50605492540245 2.1288456441917
50 0.101702264690422 0.147016220912566 -0.820030557137597 0.748792064460326
50 0.283623431479044 0.198115876581087 -0.790607909076532 1.39888737392487
50 0.486128985342149 0.423110288088111 -0.618206324639899 1.92790466277439
50 0.193825108974916 0.131153831267776 -0.689278082072997 1.48594203715734
50 0.527687109365975 0.432086597796631 -0.693687969480265 1.67661549937431
50 0.321239838542488 0.239360495522992 -1.03704891957271 1.86333507989891
50 0.245658283184109 0.175751661430347 -0.642092521957807 2.67351791134709
50 0.506018047270948 0.521527065889344 -1.06326720701087 1.31717502520002
50 0.32287115897034 0.265739936364267 -0.687694541283678 1.6134593391794
50 0.419441629721477 0.382368920461591 -0.823393176915679 0.81884300689235
50 0.657562419680124 0.592416458540343 -0.211927027368851 1.97164913498257
50 0.610356568819942 0.56601663145857 -1.66696868318448 2.71071476918166
50 0.201971698636257 0.138278554048838 -0.842710712121961 0.431498430798039
50 0.453051250736636 0.382195367229649 -0.862758903630868 1.28230986259521
50 0.38038650709618 0.380539719692062 -1.76089987709987 1.21850161091532
50 0.186163719154256 0.12538812561203 -0.625973835373995 1.23250898597891
50 0.0876303152769668 0.0438151576384833 -1.19957974704396 1.86146161365123
50 0.15829914561584 0.13168305704137 -0.582076125457565 1.09681267766722
50 0.190489560174491 0.15690360332922 -0.411626158725424 2.18227686469806
50 0.416986528983404 0.30863867450552 -0.96510215621778 1.10197558723055
50 0.0921753900403155 0.0460876950201578 -0.707634252078124 1.26860778646302
50 0.250193052380331 0.221172314928293 -0.730082148115398 1.04912186940737
50 0.227051140115238 0.18100316289063 -0.319837104037748 1.70201011791074
50 0.194712572833075 0.134038520313954 -0.609966491733866 1.24707850245097
50 0.362621123855616 0.295420193780408 -0.788138751800461 2.00721677695186
50 0.0812347831498085 0.0406173915749042 -1.06399373435567 1.01385144116835
50 0.220277730006316 0.110138865003158 -0.816259719260384 1.18014640110403
50 0.467155182599428 0.414039192489482 -0.994689273058754 1.06607155782967
50 0.147536213378515 0.0737681066892575 -0.270926276654502 1.59977987704534
50 0.335637362359331 0.285654791696321 -0.848643642757494 1.84049065389462
50 0.237481681512352 0.118740840756176 -1.00323442384158 1.2296619117457
50 0.406930974098383 0.304210653250178 -0.529856970233307 2.41684855276795
50 0.297762986322858 0.225273756266568 -1.07156851044293 2.04575454329524
50 0.38649327320016 0.271067644576772 -1.24412894607322 1.65044821381977
50 0.346774082536403 0.26226654800649 -0.886599618761671 1.42758648202632
50 0.396723377420716 0.342004519990925 -0.727825778712567 1.56173740219318
50 0.447658089841464 0.417339262618415 -1.36085077109474 1.63883720228877
50 0.239719442154866 0.174671934854145 -0.731611685691932 1.09172704981144
50 0.19102253261815 0.162714058432394 -0.41214219402119 1.30414234819868
50 0.267756569688109 0.206201439976235 -0.965757040202853 0.99552489338657
50 0.375921235058964 0.343154607929213 -0.530389731886219 1.22695616268206
50 0.166586119961278 0.110614479266215 -1.02009211315732 1.32572454074965
50 0.434155972842685 0.410076138870291 -0.793043036210471 1.11423783198991
50 0.332467300214491 0.328977150584747 -0.927132378599006 0.800703096677696
50 0.378295366116099 0.289952696040059 -0.607784833277829 1.053986386484
50 0.348999285017838 0.328299933886636 -0.66513572106469 1.37977894142704
50 0 0 -0.973507215877921 1.12819492835793
50 0.366503498245046 0.283323025123285 -0.65843552230707 0.943780973846643
50 0.34578019735023 0.226546387666264 -0.956410818727761 1.58478093416243
50 0.540560883178445 0.409325910417649 -0.406423050090333 3.17394912967406
50 0.0581798952622595 0.0290899476311299 -0.951471821503594 1.09867611830939
50 0.405372061930187 0.336887960831437 -0.676799158847289 1.5578763238451
50 0.380725194319108 0.30100358113673 -0.406536290124521 1.62342963496767
50 0.0241147641389997 0.0120573820694999 -0.349814688054628 1.32115321637507
50 0.221761706461196 0.200978338387297 -0.840068344143733 0.833714085753156
50 0.186891379152249 0.17405833933713 -0.610548761970796 1.3884736907054
50 0.531306367290141 0.480240547545429 -0.783540496698489 2.05836915330359
50 0.221436437920901 0.145032789606777 -0.279220949084334 1.32372137457318
50 0.183742840335631 0.180532170176531 -0.945940367007919 0.91344187684935
50 0.382645493892979 0.327367492205964 -1.12737802379492 0.778391632330668
50 0.511557203422669 0.460296731795563 -0.45221674450373 2.17458436301864
50 0.351718585033268 0.296978062934838 -0.525769830863644 1.44004644291371
50 0.411592326876976 0.374596803926178 -1.04079492528327 1.66720034267939
50 0.305339536961225 0.254229502566854 -0.913789374027421 0.669184161450388
50 0.284248867905145 0.270036294371963 -1.15810332786848 1.21016270651148
50 0.36142652023328 0.244028631285118 -1.0465749290859 0.591322775994934
50 0.0618770699073488 0.0309385349536746 -1.01805972022379 0.773860994604028
50 0.514541445700424 0.450497331219316 -1.5025394270235 1.38655682387356
50 0.161100022857364 0.0805500114286818 -0.760549293402499 1.52196369812731
50 0.448412402557686 0.378008056127329 -0.695731666288459 1.55405043865641
50 0.374314667966076 0.310381074048621 -0.603349735696964 1.11634598214484
50 0.26302884975073 0.230636061408081 -0.977278090670748 0.92966546669177
50 0.277907703590312 0.253070719435693 -0.395672083828723 1.24455382200733
50 0.284892850263901 0.250277478262442 -0.568878718209377 1.30274774430857
50 0.423041625808844 0.319276918084073 -1.03879164652966 1.63758665532454
50 0.517114969805436 0.481187644697235 -0.823915506213969 1.73139642662314
50 0.361646351651875 0.307508733854086 -0.722795926156121 1.04192517667427
50 0.339798405289582 0.287403943761687 -0.930958800869011 1.24687280459562
50 0.243869407756205 0.159645124345044 -1.09126537034954 1.20099147163538
50 0.452078487339591 0.398550648915656 -1.48032917842521 1.4809003692781
50 0.267210516432988 0.224085302245202 -0.64031679894909 1.30693305098937
50 0.43683149189444 0.3315052817643 -0.659496565452219 1.65880753712114
50 0.270624823459878 0.135312411729939 -0.59974705813916 1.65706369073538
50 0.244479155662083 0.21748714323995 -1.10884942500547 0.668737251062176
50 0.350100495108025 0.299997111265503 -0.572948503300443 1.08175589104803
50 0.309783953801756 0.247257370520932 -0.504305251736625 1.44313056498237
50 0.305601217439942 0.252841474240373 -0.656281418061006 1.29155521581632
50 0.361567294032613 0.320004507478673 -0.617602410438362 1.7570745969131
50 0.195134793251977 0.150056077395544 -0.872991064297703 0.422252163521318
50 0.448382229198444 0.357956001781703 -0.982877219238215 1.44747822321644
50 0.414951120107491 0.349029443761313 -1.1787516984354 1.09407682432932
50 0.498113051886679 0.506554408114539 -0.582329038755363 2.15285679177536
50 0.415567257025346 0.331472855444881 -1.17636947390668 1.06788674057376
50 0.253194116408827 0.240298433017284 -0.769686421048048 1.52749561504337
50 0.47999878716442 0.400369030695612 -1.57326538777234 0.990675011034948
50 0.314161320699031 0.265977639740637 -0.163291521061192 2.35433571739005
50 0.229756703337667 0.155028188436778 -0.678192324586303 0.808840871627315
50 0.27592486048004 0.181999749256154 -0.722335274885948 1.45002343679088
50 0.253483478583759 0.234455001358496 -0.393081095542383 1.03076256802171
50 0.584405189932967 0.42146180663644 -0.634275305319216 1.77733638893339
50 0.444133937480806 0.345821706977924 -0.922818905516573 1.49678638630633
50 0.268728465709206 0.20804369232517 -0.662987388483306 1.06766601857233
50 0.381054168243776 0.314705337155354 -1.10902764824526 1.92010434013929
50 0.467133560479782 0.396955545005178 -1.46591852531111 1.10961768967018
50 0.307203209871869 0.25142009506051 -1.09779170731994 1.24501695688549
50 0.366628812802884 0.249924250151757 -1.95994683370716 0.900699305941451
50 0.0445526824988915 0.0620101267818962 -0.718912786810603 0.844215975882843
50 0.442522776347854 0.36606651669593 -1.00152125937971 2.40523067412462
50 0.306050413385437 0.282740075434614 -0.555787346905269 0.931217861389607
50 0.332378822256841 0.261500459590757 -0.628134433290997 1.63655578965087
50 0.24656598613934 0.186033411975512 -0.503722821461733 0.97731695513714
50 0.154248684195441 0.0914184055819647 -1.15512748272314 1.23856634613521
50 0.292983478675485 0.246292843494034 -0.702274177562979 0.718032042879849
50 0.223050823092867 0.164263060972383 -0.572176780033129 2.04668239619247
50 0.249312864905925 0.159615232017308 -0.803411275946698 1.07930582329252
50 0.714580723850262 0.630171982554741 -1.17890082151422 2.18591879193732
50 0.475859545438137 0.453661548929801 -1.16601831470917 1.46609628665444
50 0.38698096159386 0.324718581261018 -0.952764928047462 0.68396893925752
50 0.257189925994066 0.177771724643243 -0.60598225476555 1.84801625947827
50 0.494949821347717 0.479611441315455 -0.877876910165118 1.79729483048442
50 0.552350321512691 0.520199811238843 -1.05919035039169 1.52300831455239
50 0.316161706531414 0.295738382063548 -0.326741774917832 1.3164307701121
50 0.468150100382414 0.46700577848897 -1.2156824133186 1.77066440269481
50 0.254479096810269 0.127239548405134 -0.949618193995626 1.20175481657351
50 0.307779004644044 0.213682650644912 -0.676101246625612 0.974878113226705
50 0 0 -1.00041468379243 1.73739254513915
50 0.201457740708142 0.178742635633363 -0.606110686069328 1.24008179846591
50 0.177289961632799 0.122660415516723 -0.37482474546161 1.73019307334999
50 0.333176091260036 0.338601825208584 -1.38483565234494 0.682131064284506
50 0.430006765221142 0.35768544394231 -1.08169077756709 0.752026095990678
50 0.109058822567577 0.0725494202098311 -0.307374377791494 1.53295437161116
50 0.526215123128011 0.392530944051436 -1.02047839745145 1.46785554512025
50 0.373385389030778 0.318078856855676 -0.62424689982072 1.34924623991005
50 0.136404369510198 0.120659877785145 -0.26523001128284 1.38915114493646
50 0.18363318032348 0.149214003936329 -0.620507613577523 1.28232344434371
50 0.205877417833661 0.178087688828494 -0.623083775736877 1.36244599969949
50 0.319183391877807 0.250233380008148 -0.729310257144533 0.924659854283441
50 0.324632113174214 0.320392057148743 -0.899705857083462 1.43707459422212
50 0.421488324342342 0.379333736125514 -0.666675695038965 0.93884408376557
50 0.268478842144675 0.179320129082876 -0.444277441542367 1.65520028791553
50 0.13128504350514 0.122346078501978 -0.741743056512693 0.852675288590697
50 0.153988606194338 0.0769943030971692 -1.01714849945873 1.0719332574418
50 0.496505508544536 0.435935578720098 -1.33246617876979 0.752407084664883
50 0.381986201497207 0.322365623552893 -1.16218188315226 1.04434762284853
50 0.303249436807792 0.232922997789408 -0.747232058992323 0.69116272916376
50 0.313018676021247 0.223874996393371 -0.888800981394392 1.51748631215268
50 0.536441841223016 0.471652270559662 -0.626165422124215 2.0586155837528
50 0.504117817230249 0.382996709734973 -1.09090959925728 1.23878788371251
50 0.467567748088773 0.408226299715771 -1.17520250938981 0.894731440950811
50 0.241861058087656 0.228040884429518 -0.99739658089285 1.01706337966625
50 0.294248124631287 0.243313952435235 -0.792413044409725 1.09281424644571
50 0.379649946291222 0.34118422990639 -0.758540476029667 1.71479221986754
50 0.485655499651233 0.408798879419813 -0.978621857440735 1.02904937842197
50 0.482412166151467 0.438369623888939 -1.1443273708735 0.812900299078543
50 0.271580611433932 0.230641145313665 -0.769119920447557 0.938694779570693
50 0.225991815810676 0.171074176423251 -0.547318965233319 0.83442816080286
50 0.239548603231654 0.135799961168943 -0.77296125961771 0.80863990108796
50 0.285669182230174 0.220758346887067 -1.52235876041837 0.349439890655817
50 0.265023859261663 0.190752805385834 -1.32367356077244 1.5493877663436
50 0.5093654237907 0.439918852486556 -0.777382773987478 1.81788594803273
50 0.288358683347936 0.243279639068899 -0.584157945652237 1.14321267051123
50 0.185549589326083 0.137015481425097 -0.453673015233641 1.25342504301117
50 0.284700073922306 0.279836856548207 -0.770833562458584 0.690915526445506
50 0.561758628328589 0.478554066184074 -1.13313969245966 1.79790277087483
50 0.547406618839051 0.464017642229763 -0.646057048230502 1.79882232238979
50 0.302617092201745 0.248157128567139 -0.809118900960756 1.30000411449168
50 0.4026755745041 0.20133778725205 -1.08315164818329 1.82346503449255
50 0.34593167384008 0.343649730846067 -0.579706255189487 1.20656202502402
50 0.215029234600819 0.230715008563808 -0.691610406587822 1.91100421045362
50 0.2627763849519 0.13138819247595 -0.713675328962552 1.43403843217932
50 0.335372166039201 0.257595410160688 -1.21268410968844 0.957884198817649
[truncated: 18,754,246 more chars]
