# Supplementary material for: Necessity as a Function of Skewness
Source: Front Psychol. 2017 Dec 19;8:2192. doi: 10.3389/fpsyg.2017.02192 (PMC5742232; doi:10.3389/fpsyg.2017.02192)
Supplement: Supplementary file 1 [file Data_Sheet_1.ZIP › NfS_Supp/NfS_Script.R]

###############################################################################
#### Creating the simulated data. This simulation takes a while and the
#### resulting data file is available as supplementary material. If you use this
#### data file you can jump to row 54.

library(NCA)
library(moments)

rep <- 1:1000
sx <- -3:3
sy <- -3:3
n <- c(50,200,800,3200,12800)

df <- expand.grid(rep,sx,sy,n) ## creates a data frame with all combinations of these variables
names(df) <- c("rep","sx","sy","n")

df$alphax <- ifelse(df$sx>=0,9,df$sx+4) ## four different alpha-values for X: 1,2,3,9
df$betax <- ifelse(df$sx<=0,9,4-df$sx) ## four different beta-values for X: 1,2,3,9

df$alphay <- ifelse(df$sy>=0,9,df$sy+4) ## four different alpha-values for Y: 1,2,3,9
df$betay <- ifelse(df$sy<=0,9,4-df$sy) ## four different beta-values for Y: 1,2,3,9

df <- df[c(-2,-3)] ## we get rid of the sx and sy variables

nca_fun <- function(z){ ## defining a function
  set.seed(z[1])
  x <- rbeta(z[2],z[3],z[4]) ## random draw from a beta-distribution with defined N, alpha, beta
  y <- rbeta(z[2],z[5],z[6]) ## random draw from a beta-distribution with defined N, alpha, beta
  dftemp <- cbind.data.frame(x,y) ## bind x and y to a data frame
  ncares <- nca(dftemp,1,2) ## analyze with NCA
  
  n <- z[2]
  ce_fdh <- ncares$summaries$x$params[2,1] ## extract ce-fdh from the result
  cr_fdh <- ncares$summaries$x$params[2,2] ## extract cr-fdh from the result
  skewx <- skewness(x) ## calculate skewness of x
  skewy <- skewness(y) ## calculate skewness of y
  
  return(list(n,ce_fdh,cr_fdh,skewx,skewy)) ## the function returns these values
}

funres <- as.data.frame(apply(df,1,nca_fun)) ## we apply the function to each row in the data frame df
dfrestemp <- as.data.frame(matrix(funres,nrow=length(funres)/5,ncol=5,byrow=T)) ## and make a data frame of these results
dfres <- data.frame(sapply(dfrestemp, function(x) as.numeric(as.character(x))))
names(dfres) <- c("n","ce_fdh","cr_fdh","skew_x","skew_y")

################ Saving the created data frame ####################################################

write.table(dfres,
            "C:\\Folder\\Subfolder\\Subsubfolder\\dfres.txt", 
            row.names = FALSE, col.names = TRUE)

################### Analyzing the created data frame #################################################

library(NCA)
library(moments)

dfres <- read.table("C:\\Folder\\Subfolder\\Subsubfolder\\dfres.txt", header=T)

dfres$logitce <- ifelse(dfres$ce_fdh>0,log(dfres$ce_fdh/(1-dfres$ce_fdh)),NA) ## transforming ce-fdh to logit(ce-fdh)
dfres$logitcr <- ifelse(dfres$cr_fdh>0,log(dfres$cr_fdh/(1-dfres$cr_fdh)),NA) ## transforming cr-fdh to logit(ce-fdh)

n <- c(50,200,800,3200,12800)

seqx <- seq(-3,2,by=0.5)
seqy <- seq(-3,2,by=0.5)

dfse <- data.frame(matrix(nrow=length(n)*length(seqx)*length(seqy), ncol=5)) ## a data frame to save SE in
names(dfse) <- c("n","ce_se","cr_se","sx_m","sy_m")

row <- 1

for(a in n){
  
  dfsubn <- subset(dfres, n==a) ## a subset with a specific N
  
  for(i in seqx){
    
    dfsubnx <- subset(dfsubn, skew_x >= i & skew_x < (i+1)) ## a subset with a range of skewness of x
    
    for(j in seqy){
      
      dfsubnxy <- subset(dfsubnx, skew_y >= j & skew_y < (j+1)) ## a subset with a range of skewness of y
      
      dfse[row,1] <- a ## saving N
      dfse[row,2] <- sd(dfsubnxy$ce_fdh,na.rm=T) ## saving SE of ce-fdh
      dfse[row,3] <- sd(dfsubnxy$cr_fdh,na.rm=T) ## saving SE of cr-fdh
      dfse[row,4] <- mean(dfsubnxy$skew_x,na.rm=T) ## saving mean skewness of x
      dfse[row,5] <- mean(dfsubnxy$skew_y,na.rm=T) ## saving mean skewness of y
      row <- row+1 ## jump to the next row
      
    }
  }
}


#############################################################

fit_logitce <- lm(logitce ~ skew_x*skew_y, data=dfres) ## predicting logit(ce-fdh) from skewness of x and y and their interaction
fit_logitcr <- lm(logitcr ~ skew_x*skew_y, data=dfres) ## predicting logit(cr-fdh) from skewness of x and y and their interaction

fit_ce_se <- lm(log(ce_se) ~ sqrt(n) + sx_m + sy_m, data=dfse) ## predicting SE(log(ce-fdh)) from sqrt(n), skewness of x and y
fit_cr_se <- lm(log(cr_se) ~ sqrt(n) + sx_m + sy_m, data=dfse) ## predicting SE(log(cr-fdh)) from sqrt(n), skewness of x and y

summary(fit_logitce) ## looking at the results
summary(fit_logitcr)
summary(fit_ce_se)
summary(fit_cr_se)

#############################################################

dfres$rev_skew_x <- dfres$skew_x * -1 ## reversing skewness of x for the NCA analysis

metanca <- nca(dfres,c(8,5,1),3) ## applying NCA to the results of NCA

metanca$summaries ## having a look at the results

dfbn <- as.data.frame(metanca$bottlenecks$cr_fdh[1:3]) ## saving the results from the bottle-neck analysis, cr-fdh only
dfbn[dfbn=="NN"] <- NA
dfbn[,2] <- as.numeric(dfbn[,2])
dfbn[,3] <- as.numeric(dfbn[,3])

dfbn$cr <- round(dfbn$cr_fdh * max(dfres$cr_fdh) / 100, 3)
dfbn$sx <- round(dfbn$rev_skew_x * min(dfres$rev_skew_x) / 100, 3)
dfbn$sy <- round(dfbn$skew_y * max(dfres$skew_y) / 100, 3)

dfbn <- dfbn[4:6]

fit_bn_x <- lm(dfbn$sx ~ dfbn$cr) ## predicting skewness of x from cr-bottleneck 
fit_bn_y <- lm(dfbn$sy ~ dfbn$cr) ## predicting skewness of y from cr-bottleneck

for_cr_x <- function(w) fit_bn_x$coefficients[1] + fit_bn_x$coefficients[2] * w ## a function to predict skew(x) from cr-bottleneck
for_cr_y <- function(w) fit_bn_y$coefficients[1] + fit_bn_y$coefficients[2] * w ## a function to predict skew(y) from cr-bottleneck

dfbnres <- data.frame(matrix(nrow=4, ncol=3))

row <- 1
for(j in seq(0.1,0.7,by=0.2)){ ## applying these functions to bottleneck values 0.1, 0.3, 0.5, and 0.7 and saving the results
  dfbnres[row,1] <- j
  dfbnres[row,2] <- round(for_cr_x(j),3)
  dfbnres[row,3] <- round(for_cr_y(j),3)
  row <- row+1
}

dfbnres ## gives the values in Table 1


############### The plots in Figure 2 ##################################################

fun_logit_pt <- function(x) fit_logitcr$coefficients[1] + ## a function for predicting logit(cr-fdh)
  fit_logitcr$coefficients[2]*x +                         ## from skew(x), skew(y), and interaction
  fit_logitcr$coefficients[3]*(j+0.5) + 
  fit_logitcr$coefficients[4]*x*(j+0.5)

fun_pt <- function(x) exp(fun_logit_pt(x)) / (1 + exp(fun_logit_pt(x))) ## tranform logit(cr-fdh) to cr-fdh

fun_se <- function(x) exp(fit_cr_se$coefficients[1] + ## a function for predicting SE(cr-fdh)
  fit_cr_se$coefficients[2]*sqrt(i) + 
  fit_cr_se$coefficients[3]*x + 
  fit_cr_se$coefficients[4]*(j+0.5))

fun_upp <- function(x) fun_pt(x) + 2*fun_se(x) ## upper limit of CI
fun_down <- function(x) fun_pt(x) - 2*fun_se(x) ## lower limit of CI


dev.off() # deleting previous plots

par(mar=c(1,1,1,1), oma=c(4,5,3,3), mfrow=c(3,3)) # setting margins and the 3*3 design
xtics <- seq(-1.6,1.6,by=0.8) # defining x-axis
ytics <- seq(0,1,by=0.2) # defining y-axis

n <- c(50,800,12800) # three different sample sizes (rows)
lsy <- c(-1.5,-0.5,0.5) # three different ranges of skew(y) (columns) 
pl <- 1

for(i in n){ # for the three sample sizes
  
  dfsubn <- subset(dfres, n==i)
  
  for(j in lsy){ # for the three ranges of skew(y)
    
    dfsubny <- subset(dfsubn, skew_y>=j & skew_y<j+1)
    
    plot(dfsubny$skew_x, dfsubny$cr_fdh,
         col="grey", xlim=c(-1.6,1.6), ylim=c(0,0.8), ylab="", xaxt="n", 
         xlab="", yaxt="n")
    
    if(pl>=7) axis(1,at=xtics,labels=xtics, cex.axis=1.2) # x-axis for the lowest row
    if(pl<=6) axis(1,at=xtics,labels=FALSE)
    if(pl==1 | pl==4 | pl==7) axis(2,at=ytics,labels=ytics, cex.axis=1.2) # y-axis for the leftmost column
    if(pl!=1 & pl!=4 & pl!=7) axis(2,at=ytics,labels=FALSE)
    
    if(pl==3) mtext("n = 50", side = 4, line=1, outer=FALSE)
    if(pl==6) mtext("n = 800", side = 4, line=1, outer=FALSE)
    if(pl==9) mtext("n = 12800", side = 4, line=1, outer=FALSE)
    
    if(pl==1 | pl==4 | pl==7) mtext("CR-FDH", side = 2, line=3, outer=FALSE) ## y-label for leftmost plots

    if(pl==1) mtext("-1.5 <= Skew(Y) < -0.5", side = 3, line=1, outer=FALSE) ## text above plots
    if(pl==2) mtext("-0.5 <= Skew(Y) < 0.5", side = 3, line=1, outer=FALSE)
    if(pl==3) mtext("0.5 <= Skew(Y) < 1.5", side = 3, line=1, outer=FALSE)
    
    if(pl>=7) mtext("Skew(X)", side = 1, line=3, outer=FALSE) ## x-label at bottom
    
    ## including prediction-curves to the plots ##
    
    curve(fun_pt, -1.5, 1.5, add=T, lwd=1.5) # mean-curve
    curve(fun_upp, -1.5, 1.5, add=T, lwd=1.5, lty=2) ## upper CI
    curve(fun_down, -1.5, 1.5, add=T, lwd=1.5, lty=2) ## lower CI

    pl <- pl+1 # jump to the next plot
  }
}

############### A stand alone function for predicting CE-FDH, and CR-FDH (with 95% CI) #############
############### from skew(x), skew(y), and N

pred_nec <- function(n,skewx,skewy){
  
  logitce = -3.1938152 - 1.1418255*skewx + 1.1400308*skewy + 0.1034896*skewx*skewy
  logitcr = -3.0229879 - 0.8804722*skewx + 0.9488836*skewy - 0.0267048*skewx*skewy
  
  ce <- exp(logitce) / (1 + exp(logitce))
  cr <- exp(logitcr) / (1 + exp(logitcr))
  
  ce_se <- exp(-3.14045409 - 0.01269494*sqrt(n) - 0.66503926*skewx + 0.65058454*skewy)
  cr_se <- exp(-3.088373630 - 0.007818934*sqrt(n) - 0.403662210*skewx + 0.484053161*skewy)
  
  cat(paste0("Predicted CE-FDH = ",round(ce,3),
             "\nSE of predicted CE-FDH = ",round(ce_se,3),
             "\n95% CI for predicted CE-FDH = ",round(ce-2*ce_se,3),"; ",round(ce+2*ce_se,3),"\n\n",
             
             "Predicted CR-FDH = ",round(cr,3),
             "\nSE of predicted CR-FDH = ",round(cr_se,3),
             "\n95% CI for predicted CR-FDH = ",round(cr-2*cr_se,3),"; ",round(cr+2*cr_se,3)))
  
}


pred_nec(1594,-0.5,2.2) ### applying the function to one of the rows in Table 2


################# Figure 1 #########################################################

#dev.off()

par(mar=c(3,3,1,1), mfrow=c(1,1))

set.seed(1235)
x <- rbeta(200,9,3) ## a negative skewed x-variable, N=200
y <- rbeta(200,1,9) ## a positively skewed y-variable, N=200
dftemp <- dftemp <- cbind.data.frame(x,y) ## binding to data frame
ncares <- nca(dftemp,1,2) ## applying NCA

df <- dftemp[order(x),] ## reorder according to X

df$tagged <- 0 ## will containn ceiling points
lim <- df$y[1] ## the limit to be a ceiling point

for(i in 2:length(x)){ ## looping through the data frame
  if(df$y[i] > lim) df$tagged[i] <- 1 ## rule to be a ceiling point
  if(df$y[i] > lim) lim <- df$y[i] ## new limit to be a ceiling point
}

df$tagged[1] <- 1 ## the point with lowest x always a ceiling point
dftagged <- subset(df, tagged>0.5) ## a subset with only the ceiling points

fit_tagged <- lm(y ~ x, data=dftagged) ## regression in this subset

plot(df$x, df$y, xaxt="n", xlab="", cex=1.2, yaxt="n", ylab="")
mtext("Variable X",1,line=1,cex=1.2)
mtext("Variable Y",2,line=1,cex=1.2)

abline(v=min(df$x), col="grey", lwd=2) ## inner grey square in the plot
abline(v=max(df$x), col="grey", lwd=2)
abline(h=min(df$y), col="grey", lwd=2)
abline(h=max(df$y), col="grey", lwd=2)

points(dftagged, col="black", pch=19) ## black ceiling points
lines(dftagged, type="s", lty=2) ## step function (CE-FDH)

abline(lm(dftagged$y ~ dftagged$x)) ## linear function (CR-FDH)

text(0.45,0.4,paste0("CE-FDH = ", round(ncares$summaries$x$params[2,1],3))) ## add values to plot
text(0.45,0.37,paste0("CR-FDH = ", round(ncares$summaries$x$params[2,2],3)))

skewness(x) ## calculate skewness (for the figure legend)
skewness(y)

################# References #########################################################

R.Version()
citation("base")
citation("NCA")
citation("moments")

################################ THE END ######################################
